# Supplementary material for: Obesity influencing circulating levels of nutrients: Evidence from Mendelian randomization study
Source: Medicine (Baltimore). 2024 Sep 13;103(37):e39594. doi: 10.1097/MD.0000000000039594 (PMC11404870; doi:10.1097/MD.0000000000039594)
Supplement: Supplementary file 1 [file medi-103-e39594-s001.xlsx]

## Sheet: Table S1
Table S1. 544 SNPs represented genetically predicted BMI
SNP	effect_allele	other_allele	EAF	Beta	SE	p_value	CHR	r2	F-statistic
rs10033843	A	G	0.215	0.014	0.0021	2.62e-11	4	5.5082e-05	44.4444
rs10050620	T	C	0.3308	-0.013	0.002	8.03e-11	5	5.23624e-05	42.25
rs10089087	A	G	0.2753	-0.0114	0.0018	2.4e-10	8	4.97117e-05	40.1111
rs10099330	A	G	0.538	-0.0119	0.0017	2.56e-12	8	6.07275e-05	49
rs10116186	A	G	0.4591	-0.0116	0.0019	1.03e-09	9	4.6196e-05	37.2742
rs10132280	A	C	0.311	-0.0214	0.0018	1.35e-32	14	0.000175155	141.346
rs10145749	T	C	0.1549	0.0161	0.0026	5.93e-10	14	4.75226e-05	38.3447
rs10169594	T	C	0.6475	-0.012	0.0018	2.62e-11	2	5.5082e-05	44.4444
rs10185199	A	G	0.286	-0.0143	0.002	8.68e-13	2	6.33578e-05	51.1225
rs10192119	T	G	0.8196	-0.0151	0.0021	6.46e-13	2	6.40772e-05	51.7029
rs10261050	T	C	0.4754	0.0113	0.0017	2.99e-11	7	5.47584e-05	44.1834
rs10489615	A	G	0.3997	0.0099	0.0017	5.76e-09	1	4.2031e-05	33.9135
rs10499694	A	G	0.4935	0.013	0.0016	4.47e-16	7	8.18139e-05	66.0156
rs10507483	T	C	0.8303	-0.0155	0.0023	1.59e-11	13	5.62858e-05	45.4159
rs10510419	T	G	0.1467	-0.0168	0.0023	2.79e-13	3	6.61226e-05	53.3535
rs10518694	A	C	0.1394	0.0144	0.0024	1.97e-09	15	4.46169e-05	36
rs10733051	A	G	0.512	0.0093	0.0016	6.15e-09	1	4.1872e-05	33.7852
rs10733682	A	G	0.4594	0.0148	0.0016	2.24e-20	9	0.000106036	85.5625
rs10741329	A	G	0.6944	0.0115	0.0018	1.67e-10	11	5.05877e-05	40.8179
rs10742752	T	C	0.3761	-0.0123	0.0017	4.65e-13	11	6.48784e-05	52.3495
rs1075901	T	C	0.4516	-0.0118	0.0016	1.64e-13	17	6.74079e-05	54.3906
rs10761785	T	G	0.5136	-0.0133	0.0016	9.37e-17	10	8.56332e-05	69.0977
rs10772983	T	C	0.5394	-0.01	0.0016	4.1e-10	12	4.84122e-05	39.0625
rs10779751	A	G	0.2787	0.0131	0.0018	3.39e-13	1	6.56425e-05	52.966
rs10788494	C	G	0.4835	0.0132	0.0017	8.18e-15	10	7.47194e-05	60.2907
rs10790517	A	T	0.6145	-0.0111	0.0017	6.6e-11	11	5.28373e-05	42.6332
rs10803392	T	C	0.2903	-0.0105	0.0018	5.43e-09	1	4.21727e-05	34.0278
rs10823885	A	T	0.4065	0.0124	0.0019	6.74e-11	10	5.27873e-05	42.5928
rs10832778	C	G	0.3877	-0.0121	0.0017	1.1e-12	11	6.27858e-05	50.6609
rs10842240	C	G	0.1256	0.0195	0.0025	6.19e-15	12	7.54002e-05	60.84
rs10853457	T	C	0.8124	-0.0121	0.0022	3.8e-08	18	3.74908e-05	30.25
rs10858334	C	G	0.8484	-0.0148	0.0025	3.22e-09	9	4.34351e-05	35.0464
rs10891549	T	C	0.4649	0.0095	0.0017	2.29e-08	11	3.87033e-05	31.2284
rs10909880	T	C	0.4522	-0.0135	0.0016	3.24e-17	1	8.82277e-05	71.1914
rs10914471	T	C	0.3498	-0.0124	0.0018	5.62e-12	1	5.88151e-05	47.4568
rs10920336	A	G	0.5327	-0.0101	0.0017	2.83e-09	1	4.37463e-05	35.2976
rs10920678	A	G	0.425	0.0149	0.0016	1.25e-20	1	0.000107474	86.7227
rs10922911	T	C	0.3779	0.0101	0.0017	2.83e-09	1	4.37463e-05	35.2976
rs10929925	A	C	0.4105	-0.0142	0.0016	6.99e-19	2	9.76136e-05	78.7656
rs10938397	A	G	0.57	-0.0322	0.0016	4.46e-90	4	0.000501729	405.016
rs10942267	A	G	0.6927	0.0148	0.0018	2e-16	5	8.37834e-05	67.6049
rs10961649	T	C	0.3238	0.0104	0.0018	7.57e-09	9	4.13732e-05	33.3827
rs10962550	C	G	0.1756	0.0186	0.0022	2.8e-17	9	8.85845e-05	71.4793
rs10968114	A	C	0.5331	0.0113	0.0017	2.99e-11	9	5.47584e-05	44.1834
rs10975933	C	G	0.6634	0.0114	0.0018	2.4e-10	9	4.97117e-05	40.1111
rs10992867	A	G	0.2687	0.0162	0.0019	1.51e-17	9	9.00948e-05	72.6981
rs11001259	A	T	0.1767	-0.0138	0.0024	8.92e-09	10	4.09764e-05	33.0625
rs11030618	T	C	0.5786	0.011	0.0017	9.76e-11	11	5.18897e-05	41.8685
rs11044430	A	T	0.844	0.0161	0.0023	2.56e-12	12	6.07275e-05	49
rs11046972	T	C	0.0714	0.0176	0.0032	3.8e-08	12	3.74908e-05	30.25
rs11060853	A	G	0.591	-0.0107	0.0019	1.79e-08	12	3.9306e-05	31.7147
rs11066188	A	G	0.3762	-0.0114	0.0016	1.04e-12	12	6.29156e-05	50.7656
rs11078883	C	G	0.654	-0.0126	0.0018	2.56e-12	17	6.07275e-05	49
rs11089328	A	G	0.6115	0.0097	0.0017	1.16e-08	22	4.035e-05	32.5571
rs11115176	T	C	0.7839	0.0131	0.0019	5.4e-12	12	5.8915e-05	47.5374
rs11137820	C	G	0.5914	0.0107	0.0017	3.09e-10	9	4.9098e-05	39.6159
rs11150911	A	C	0.2848	0.0118	0.0018	5.54e-11	18	5.32613e-05	42.9753
rs11165643	T	C	0.5796	0.0185	0.0016	6.38e-31	1	0.000165671	133.691
rs11170468	A	C	0.7826	0.013	0.0019	7.8e-12	12	5.8019e-05	46.8144
rs11218510	A	G	0.3949	-0.014	0.002	2.56e-12	11	6.07275e-05	49
rs11227313	T	C	0.3492	0.0188	0.002	5.46e-21	11	0.000109502	88.36
rs11236924	T	C	0.22	-0.0157	0.0023	8.73e-12	11	5.77477e-05	46.5955
rs11246136	A	C	0.1021	-0.0167	0.003	2.6e-08	11	3.84052e-05	30.9878
rs112646560	T	C	0.2119	0.018	0.0023	5.03e-15	1	7.59053e-05	61.2476
rs1126930	C	G	0.0339	0.0341	0.0053	1.24e-10	12	5.13039e-05	41.3959
rs11525873	T	C	0.8995	0.0232	0.0032	4.17e-13	7	6.51424e-05	52.5625
rs11576725	A	G	0.2998	-0.0106	0.0019	2.42e-08	1	3.85748e-05	31.1247
rs11577094	T	C	0.0791	0.0186	0.003	5.65e-10	1	4.76407e-05	38.44
rs1158805	A	C	0.3802	-0.0135	0.0017	2e-15	18	7.81541e-05	63.0623
rs11594179	T	C	0.2328	-0.0109	0.0019	9.65e-09	10	4.07891e-05	32.9114
rs11611246	T	G	0.199	0.0223	0.002	7.16e-29	12	0.000154063	124.323
rs11615578	T	C	0.2575	0.0117	0.002	4.92e-09	12	4.2414e-05	34.2225
rs11636611	T	C	0.4981	0.0104	0.0017	9.5e-10	15	4.63836e-05	37.4256
rs116374395	A	G	0.0348	0.0321	0.0052	6.7e-10	5	4.72279e-05	38.1069
rs11649864	A	G	0.0859	0.0192	0.003	1.55e-10	17	5.07638e-05	40.96
rs11651715	A	G	0.7461	0.0111	0.0019	5.15e-09	17	4.22996e-05	34.1302
rs11672550	T	C	0.5508	0.0136	0.0017	1.24e-15	19	7.93161e-05	64
rs11676272	A	G	0.5095	-0.0328	0.0016	2.15e-93	2	0.000520592	420.25
rs11733482	T	C	0.3258	0.013	0.0018	5.11e-13	4	6.46442e-05	52.1605
rs11739877	T	C	0.6231	0.0116	0.0018	1.16e-10	5	5.14712e-05	41.5309
rs11772246	T	C	0.8234	0.0145	0.0022	4.37e-11	7	5.38373e-05	43.4401
rs11773362	T	C	0.3396	-0.0105	0.0018	5.43e-09	7	4.21727e-05	34.0278
rs11782074	T	G	0.3675	0.0124	0.0018	5.62e-12	8	5.88151e-05	47.4568
rs117901629	A	G	0.056	0.0255	0.0041	4.99e-10	11	4.79411e-05	38.6823
rs118081010	T	C	0.0165	0.0518	0.0075	4.96e-12	11	5.9119e-05	47.702
rs11856579	A	G	0.2608	-0.0161	0.0019	2.38e-17	15	8.8986e-05	71.8033
rs11882409	A	C	0.303	0.0121	0.0019	1.91e-10	19	5.02641e-05	40.5568
rs11902450	T	C	0.1052	0.0167	0.0027	6.2e-10	2	4.74133e-05	38.2565
rs11915371	A	C	0.8019	-0.0154	0.0021	2.24e-13	3	6.66484e-05	53.7778
rs11919665	A	T	0.3249	0.0117	0.002	4.92e-09	3	4.2414e-05	34.2225
rs11921432	T	C	0.8906	-0.0189	0.0027	2.56e-12	3	6.07275e-05	49
rs11951673	T	C	0.396	-0.0123	0.0016	1.5e-14	5	7.3241e-05	59.0977
rs12034762	T	C	0.3906	0.0125	0.0017	1.94e-13	1	6.70053e-05	54.0657
rs12089031	T	C	0.224	0.0166	0.0023	5.3e-13	1	6.45577e-05	52.0907
rs12098284	T	C	0.1212	0.0184	0.0026	1.47e-12	10	6.20694e-05	50.0828
rs12140153	T	G	0.0911	-0.0353	0.0034	2.98e-25	1	0.000133582	107.793
rs12141968	A	G	0.3495	-0.0125	0.0017	1.94e-13	1	6.70053e-05	54.0657
rs12150665	T	C	0.5931	0.0168	0.0016	8.64e-26	17	0.000136627	110.25
rs1218822	A	G	0.6685	0.0155	0.0017	7.68e-20	13	0.000103024	83.1315
rs12286929	A	G	0.5007	-0.0177	0.0016	1.91e-28	11	0.000151655	122.379
rs12334877	A	G	0.1913	-0.0144	0.0021	7.03e-12	8	5.82743e-05	47.0204
rs12364470	T	G	0.8535	-0.0187	0.0022	1.9e-17	11	8.95395e-05	72.25
rs12369179	T	C	0.085	-0.034	0.0031	5.46e-28	12	0.000149068	120.291
rs12421848	A	G	0.3962	-0.0141	0.0019	1.16e-13	11	6.82523e-05	55.072
rs12429545	A	G	0.1218	0.0313	0.0024	7.09e-39	13	0.000210761	170.085
rs12439632	C	G	0.1682	0.0145	0.0023	2.89e-10	15	4.92578e-05	39.7448
rs12448257	A	G	0.2185	0.0161	0.002	8.28e-16	16	8.03106e-05	64.8025
rs12462975	A	G	0.3243	0.0193	0.0018	8.01e-27	19	0.00014247	114.966
rs12477385	T	G	0.2101	-0.0139	0.002	3.65e-12	2	5.98631e-05	48.3025
rs12491181	T	C	0.4416	-0.0115	0.0019	1.42e-09	3	4.5403e-05	36.6343
rs12527426	A	G	0.3	0.015	0.0019	2.91e-15	6	7.72427e-05	62.3269
rs12591120	T	C	0.7397	0.012	0.0022	4.91e-08	15	3.68737e-05	29.7521
rs12594043	C	G	0.5205	0.0102	0.0017	1.97e-09	15	4.46169e-05	36
rs12602912	T	C	0.212	0.0166	0.002	1.04e-16	17	8.53758e-05	68.89
rs1260326	T	C	0.3913	-0.0107	0.0017	3.09e-10	2	4.9098e-05	39.6159
rs12621548	T	C	0.3377	0.0148	0.0018	2e-16	2	8.37834e-05	67.6049
rs12628051	T	C	0.6407	0.0161	0.0018	3.74e-19	22	9.9147e-05	80.0031
rs12635553	A	T	0.486	0.0099	0.0017	5.76e-09	3	4.2031e-05	33.9135
rs12636480	T	G	0.3507	0.0128	0.0018	1.15e-12	3	6.26706e-05	50.5679
rs12642970	C	G	0.44	-0.0109	0.0019	9.65e-09	4	4.07891e-05	32.9114
rs12652212	A	G	0.5611	-0.0131	0.0016	2.67e-16	5	8.30773e-05	67.0352
rs1268065	A	G	0.5	-0.01	0.0016	4.1e-10	6	4.84122e-05	39.0625
rs12680842	A	G	0.6839	0.0142	0.0017	6.66e-17	8	8.64683e-05	69.7716
rs12681792	A	C	0.2024	0.015	0.0021	9.14e-13	8	6.32313e-05	51.0204
rs12694050	T	C	0.3789	-0.0104	0.0017	9.5e-10	2	4.63836e-05	37.4256
rs12765914	T	C	0.0801	0.0226	0.0031	3.09e-13	10	6.58689e-05	53.1488
rs12868881	A	T	0.4066	0.0138	0.0017	4.75e-16	13	8.16659e-05	65.8962
rs12888545	A	G	0.7464	-0.0133	0.002	2.93e-11	14	5.48069e-05	44.2225
rs12898464	T	C	0.8836	-0.0169	0.003	1.77e-08	15	3.93305e-05	31.7344
rs12912198	T	C	0.2731	-0.01	0.0018	2.77e-08	15	3.8252e-05	30.8642
rs12915081	C	G	0.3762	-0.0105	0.0018	5.43e-09	15	4.21727e-05	34.0278
rs12921986	A	G	0.9164	-0.0191	0.0031	7.22e-10	16	4.70477e-05	37.9615
rs12922346	C	G	0.2641	0.0133	0.002	2.93e-11	16	5.48069e-05	44.2225
rs1293037	T	C	0.7544	0.0129	0.0022	4.53e-09	6	4.26119e-05	34.3822
rs12939549	A	G	0.5572	0.018	0.0016	2.32e-29	17	0.000156839	126.562
rs1296328	A	C	0.4464	0.0166	0.0017	1.6e-22	4	0.000118163	95.3495
rs12987009	A	T	0.5851	-0.0109	0.0017	1.44e-10	2	5.09505e-05	41.1107
rs13021737	A	G	0.1567	-0.0578	0.0021	9.11e-167	2	0.000938049	757.56
rs13033310	A	G	0.2519	0.0146	0.0022	3.22e-11	2	5.45824e-05	44.0413
rs1304549	A	G	0.2262	-0.0118	0.0021	1.92e-08	20	3.91313e-05	31.5737
rs13047416	C	G	0.6263	0.0152	0.0018	3.05e-17	21	8.8373e-05	71.3086
rs13078960	T	G	0.8078	-0.0231	0.002	7.38e-31	3	0.000165313	133.402
rs13102803	T	C	0.2383	-0.0122	0.002	1.06e-09	4	4.61164e-05	37.21
rs13107325	T	C	0.082	0.0468	0.0032	1.95e-48	4	0.000265028	213.891
rs13110266	A	G	0.4037	-0.0124	0.0016	9.19e-15	4	7.44367e-05	60.0625
rs13174863	A	G	0.8542	-0.0197	0.0023	1.08e-17	5	9.09187e-05	73.3629
rs13191362	A	G	0.8572	0.0235	0.0025	5.46e-21	6	0.000109502	88.36
rs13240600	A	G	0.8343	0.018	0.0022	2.8e-16	7	8.2962e-05	66.9421
rs13245051	A	G	0.4557	0.015	0.0017	1.11e-18	7	9.64847e-05	77.8547
rs13296413	T	C	0.3811	-0.0148	0.0017	3.15e-18	9	9.39292e-05	75.7924
rs1346841	A	G	0.4116	-0.0126	0.0017	1.25e-13	4	6.80816e-05	54.9343
rs1350430	T	C	0.5328	-0.0125	0.0017	1.94e-13	12	6.70053e-05	54.0657
rs1358980	T	C	0.4735	-0.0129	0.0017	3.24e-14	6	7.13619e-05	57.5813
rs1371108	A	C	0.3213	0.0113	0.0018	3.43e-10	2	4.88435e-05	39.4105
rs1409818	T	C	0.1074	0.0195	0.0028	3.3e-12	20	6.01095e-05	48.5013
rs1412235	C	G	0.3151	0.0237	0.0017	3.56e-44	9	0.00024083	194.356
rs1421334	A	C	0.4546	0.0135	0.0017	2e-15	8	7.81541e-05	63.0623
rs1423534	A	G	0.5235	-0.0136	0.0017	1.24e-15	5	7.93161e-05	64
rs1436343	A	G	0.4297	-0.0147	0.0017	5.28e-18	3	9.26643e-05	74.7716
rs1437842	A	G	0.4907	-0.0106	0.0017	4.51e-10	4	4.81847e-05	38.8789
rs1441264	A	G	0.5846	0.0174	0.0017	1.38e-24	13	0.000129826	104.761
rs1451077	A	G	0.5776	-0.0169	0.0019	5.86e-19	2	9.80482e-05	79.1163
rs147568678	T	C	0.7684	0.0134	0.0023	5.67e-09	10	4.2068e-05	33.9433
rs1484375	A	G	0.2243	0.0136	0.002	1.05e-11	9	5.73071e-05	46.24
rs1492014	T	C	0.5674	-0.0171	0.0017	8.4e-24	3	0.000125388	101.18
rs1492767	T	C	0.4681	0.0095	0.0016	2.89e-09	4	4.36922e-05	35.2539
rs1501672	A	G	0.8647	-0.0271	0.0023	4.8e-32	5	0.000172038	138.83
rs150215901	A	T	0.0414	-0.0275	0.0049	2e-08	5	3.90366e-05	31.4973
rs1503526	T	C	0.5283	-0.015	0.0016	6.92e-21	5	0.000108921	87.8906
rs1504398	A	C	0.4873	0.0117	0.0017	5.89e-12	9	5.87035e-05	47.3668
rs1521527	C	G	0.5182	-0.0102	0.0017	1.97e-09	2	4.46169e-05	36
rs1522569	T	G	0.8183	0.0141	0.0022	1.46e-10	4	5.09081e-05	41.0764
rs1531895	A	G	0.4511	0.011	0.0017	9.76e-11	15	5.18897e-05	41.8685
rs1559673	A	C	0.9688	0.0359	0.0049	2.36e-13	15	6.65248e-05	53.6781
rs156201	C	G	0.7459	0.0124	0.0019	6.74e-11	6	5.27873e-05	42.5928
rs1620671	A	G	0.4555	-0.0107	0.0017	3.09e-10	6	4.9098e-05	39.6159
rs1624134	C	G	0.3925	0.01	0.0017	4.04e-09	10	4.28844e-05	34.6021
rs16851483	T	G	0.0717	0.0352	0.0034	4.06e-25	3	0.000132827	107.183
rs16906838	T	C	0.0486	-0.0247	0.004	6.62e-10	8	4.72573e-05	38.1306
rs1700082	C	G	0.659	0.0094	0.0017	3.21e-08	8	3.78928e-05	30.5744
rs17024393	T	C	0.9689	-0.0644	0.0049	1.87e-39	1	0.000214044	172.735
rs17066856	T	C	0.8915	0.035	0.0027	1.98e-38	18	0.000208226	168.038
rs17094222	T	C	0.7912	-0.0173	0.002	5.15e-18	10	9.27273e-05	74.8225
rs17149254	T	C	0.2051	0.0238	0.0023	4.28e-25	7	0.000132696	107.078
rs17182027	A	G	0.5647	-0.011	0.0017	9.76e-11	14	5.18897e-05	41.8685
rs17203016	A	G	0.803	-0.0155	0.002	9.19e-15	2	7.44367e-05	60.0625
rs17207196	T	C	0.42	-0.022	0.0017	2.64e-38	7	0.000207526	167.474
rs1721448	T	G	0.5098	-0.01	0.0017	4.04e-09	7	4.28844e-05	34.6021
rs17327461	T	C	0.4462	0.0122	0.0016	2.44e-14	2	7.2055e-05	58.1406
rs17367750	T	C	0.3117	-0.0122	0.0018	1.22e-11	4	5.69332e-05	45.9383
rs17405603	A	T	0.7062	-0.0125	0.0019	4.74e-11	5	5.3642e-05	43.2825
rs17405819	T	C	0.6845	0.0211	0.0018	9.81e-32	8	0.000170279	137.41
rs1750307	A	T	0.3655	0.0129	0.0018	7.68e-13	1	6.36535e-05	51.3611
rs17544384	T	C	0.7952	-0.0131	0.0023	1.23e-08	1	4.02055e-05	32.4405
rs17636031	T	C	0.7244	-0.0154	0.0018	1.17e-17	10	9.07137e-05	73.1975
rs1765139	T	C	0.7689	0.0155	0.002	9.19e-15	11	7.44367e-05	60.0625
rs17681451	A	G	0.0762	-0.0225	0.0031	3.93e-13	3	6.52874e-05	52.6795
rs17681686	C	G	0.296	0.0206	0.0018	2.51e-30	6	0.000162306	130.975
rs17724992	A	G	0.7197	0.0172	0.0018	1.23e-21	19	0.000113156	91.3086
rs17783165	T	C	0.671	-0.0128	0.0017	5.1e-14	18	7.02599e-05	56.692
rs17806224	A	G	0.1808	-0.026	0.0022	3.14e-32	20	0.000173078	139.669
rs1799923	A	G	0.1117	-0.0224	0.0026	6.97e-18	3	9.19867e-05	74.2249
rs1800437	C	G	0.1873	-0.0339	0.0021	1.28e-58	19	0.000322876	260.592
rs1808579	T	C	0.4802	-0.0196	0.0016	1.68e-34	18	0.000185955	150.062
rs1808629	A	G	0.674	-0.0202	0.002	5.52e-24	8	0.000126416	102.01
rs1836303	A	G	0.6038	-0.012	0.0017	1.68e-12	15	6.17524e-05	49.827
rs185350	T	C	0.4902	0.0137	0.0016	1.1e-17	19	9.0861e-05	73.3164
rs1860561	A	G	0.2087	0.0159	0.0019	5.84e-17	12	8.67891e-05	70.0305
rs187747	T	G	0.1891	0.0125	0.0021	2.64e-09	16	4.39115e-05	35.4308
rs1877875	T	C	0.4341	-0.0109	0.0017	1.44e-10	9	5.09505e-05	41.1107
rs1884389	T	C	0.4386	-0.0108	0.0017	2.11e-10	20	5.002e-05	40.3599
rs1914471	A	G	0.3556	-0.0109	0.0018	1.4e-09	11	4.54469e-05	36.6698
rs1927790	T	C	0.606	-0.014	0.0016	2.13e-18	13	9.48835e-05	76.5625
rs1928295	T	C	0.5712	0.0134	0.0016	5.52e-17	9	8.69256e-05	70.1406
rs1933437	A	G	0.6214	-0.0143	0.0017	4.04e-17	13	8.76904e-05	70.7578
rs1941213	A	C	0.7114	0.0108	0.0019	1.31e-08	11	4.00441e-05	32.3102
rs1948080	T	G	0.6303	0.0136	0.0018	4.17e-14	9	7.07486e-05	57.0864
rs1951455	T	C	0.2813	-0.0148	0.0019	6.73e-15	14	7.51968e-05	60.6759
rs1958898	C	G	0.2098	-0.0146	0.0021	3.59e-12	14	5.99042e-05	48.3356
rs1965529	A	G	0.773	0.0161	0.0022	2.51e-13	7	6.63733e-05	53.5558
rs197374	T	C	0.4027	0.0141	0.0017	1.09e-16	1	8.52549e-05	68.7924
rs1982441	T	G	0.1322	0.017	0.0025	1.05e-11	8	5.73071e-05	46.24
rs1984095	A	T	0.916	-0.0178	0.0031	9.36e-09	10	4.08615e-05	32.9698
rs198448	T	C	0.401	-0.01	0.0017	4.04e-09	11	4.28844e-05	34.6021
rs2007518	A	G	0.5618	-0.013	0.0017	2.06e-14	11	7.24725e-05	58.4775
rs2043444	T	C	0.6137	0.0117	0.0016	2.62e-13	2	6.62703e-05	53.4727
rs2051559	T	C	0.8588	-0.0167	0.0025	2.39e-11	4	5.53025e-05	44.6224
rs2053682	A	C	0.6784	0.017	0.0018	3.57e-21	5	0.00011054	89.1975
rs2058527	T	G	0.2715	-0.0115	0.0019	1.42e-09	16	4.5403e-05	36.6343
rs2064044	A	C	0.8062	-0.0123	0.0021	4.71e-09	21	4.25176e-05	34.3061
rs2066295	A	G	0.7577	0.0142	0.002	1.25e-12	6	6.24749e-05	50.41
rs208015	T	C	0.07	0.0352	0.0033	1.46e-26	17	0.000140998	113.778
rs2119137	A	G	0.6624	-0.0131	0.0018	3.39e-13	2	6.56425e-05	52.966
rs2119753	A	G	0.6229	0.01	0.0017	4.04e-09	2	4.28844e-05	34.6021
rs213518	T	C	0.8498	-0.0153	0.0024	1.83e-10	7	5.0368e-05	40.6406
rs214249	T	G	0.6071	0.0138	0.0017	4.75e-16	16	8.16659e-05	65.8962
rs2143253	A	G	0.1382	-0.0167	0.0025	2.39e-11	20	5.53025e-05	44.6224
rs215634	A	G	0.3968	0.0149	0.0017	1.87e-18	7	9.52027e-05	76.8201
rs217433	T	C	0.8031	-0.0115	0.0021	4.35e-08	7	3.71669e-05	29.9887
rs217669	T	C	0.7224	-0.0172	0.0021	2.6e-16	14	8.31377e-05	67.0839
rs2178899	A	T	0.8833	0.0243	0.0025	2.48e-22	6	0.000117084	94.4784
rs2193101	C	G	0.1947	0.0142	0.0021	1.36e-11	16	5.66669e-05	45.7234
rs2196618	A	G	0.2634	-0.0137	0.0019	5.57e-13	8	6.4435e-05	51.9917
rs2207139	A	G	0.8507	-0.0411	0.0021	2.71e-85	6	0.00047452	383.041
rs2211325	T	C	0.5146	0.0097	0.0017	1.16e-08	20	4.035e-05	32.5571
rs2228213	A	G	0.3374	-0.0144	0.0017	2.44e-17	6	8.8921e-05	71.7509
rs2235549	T	G	0.8382	-0.0174	0.0022	2.59e-15	1	7.75238e-05	62.5537
rs225882	T	C	0.7513	0.0113	0.0018	3.43e-10	14	4.88435e-05	39.4105
rs2271046	A	T	0.6948	-0.0115	0.0018	1.67e-10	4	5.05877e-05	40.8179
rs2271189	A	G	0.396	-0.0141	0.0018	4.75e-15	12	7.60459e-05	61.3611
rs2271593	T	C	0.1538	-0.0184	0.0023	1.24e-15	2	7.93161e-05	64
rs2273175	T	C	0.6791	-0.0121	0.0018	1.79e-11	14	5.60038e-05	45.1883
rs2275003	A	G	0.5007	0.0111	0.0016	3.99e-12	9	5.9648e-05	48.1289
rs2279574	A	C	0.5467	-0.0144	0.0017	2.44e-17	12	8.8921e-05	71.7509
rs2283093	T	C	0.1949	0.0121	0.0021	8.32e-09	7	4.11462e-05	33.1995
rs2289379	T	C	0.3917	-0.0137	0.0018	2.72e-14	7	7.17928e-05	57.929
rs2306537	A	G	0.7064	-0.0117	0.0018	8.03e-11	12	5.23624e-05	42.25
rs2307111	T	C	0.5864	0.0264	0.0016	3.67e-61	5	0.000337316	272.25
rs2318543	A	G	0.2124	0.0138	0.0023	1.97e-09	4	4.46169e-05	36
rs2342892	T	G	0.4855	0.0126	0.0017	1.25e-13	16	6.80816e-05	54.9343
rs2357760	A	G	0.6735	0.0143	0.0017	4.04e-17	6	8.76904e-05	70.7578
rs2365389	T	C	0.3999	-0.0168	0.0016	8.64e-26	3	0.000136627	110.25
rs2396625	A	T	0.4183	-0.0176	0.0017	4.06e-25	7	0.000132827	107.183
rs2401138	C	G	0.6537	0.0111	0.0017	6.6e-11	1	5.28373e-05	42.6332
rs2411180	A	T	0.2998	-0.0122	0.0018	1.22e-11	17	5.69332e-05	45.9383
rs2423668	T	C	0.4196	0.0106	0.0018	3.89e-09	20	4.29797e-05	34.679
rs2439823	A	G	0.4514	-0.0165	0.0017	2.85e-22	10	0.000116744	94.2042
rs2465043	A	G	0.3511	-0.015	0.0018	7.86e-17	6	8.60629e-05	69.4444
rs2470893	T	C	0.3049	0.0107	0.0017	3.09e-10	15	4.9098e-05	39.6159
rs2513999	A	G	0.1593	-0.0154	0.0026	3.16e-09	11	4.34802e-05	35.0828
rs2543132	C	G	0.8087	0.0139	0.0021	3.62e-11	8	5.42979e-05	43.8118
rs2569993	T	C	0.6683	-0.0116	0.0018	1.16e-10	3	5.14712e-05	41.5309
rs2579040	A	T	0.7224	-0.0132	0.0021	3.26e-10	5	4.8967e-05	39.5102
rs2605603	A	G	0.4812	-0.0103	0.0016	1.21e-10	11	5.13604e-05	41.4414
rs2612576	A	T	0.2945	-0.0108	0.0019	1.31e-08	18	4.00441e-05	32.3102
rs2618773	T	C	0.4572	0.0095	0.0017	2.29e-08	4	3.87033e-05	31.2284
rs262255	T	C	0.3902	0.0096	0.0017	1.63e-08	2	3.95224e-05	31.8893
rs2681781	A	G	0.4806	-0.0235	0.0016	7.75e-49	3	0.000267298	215.723
rs2707183	T	G	0.5321	-0.0093	0.0017	4.49e-08	12	3.70909e-05	29.9273
rs2715423	A	G	0.2805	-0.0115	0.0019	1.42e-09	15	4.5403e-05	36.6343
rs2744974	T	C	0.3239	0.0261	0.0017	3.38e-53	6	0.00029206	235.713
rs274628	A	C	0.3366	-0.0102	0.0018	1.46e-08	7	3.97973e-05	32.1111
rs2777768	A	G	0.7228	0.0119	0.0019	3.77e-10	9	4.86162e-05	39.2271
rs2781668	T	C	0.155	0.017	0.0023	1.45e-13	6	6.77062e-05	54.6314
rs2832283	A	G	0.2254	0.0115	0.002	8.92e-09	21	4.09764e-05	33.0625
rs28350	A	G	0.1717	0.0172	0.0022	5.36e-15	3	7.57521e-05	61.124
rs28489620	A	G	0.2818	-0.0151	0.0021	6.46e-13	22	6.40772e-05	51.7029
rs2861089	A	T	0.3806	0.0105	0.0017	6.56e-10	5	4.72798e-05	38.1488
rs2861685	T	C	0.5864	0.0165	0.0019	3.81e-18	2	9.34622e-05	75.4155
rs2862996	T	G	0.7012	-0.0216	0.0017	5.48e-37	11	0.00020005	161.439
rs2875762	C	G	0.252	0.0129	0.002	1.12e-10	6	5.156e-05	41.6025
rs2907948	A	G	0.244	-0.0145	0.0019	2.32e-14	7	7.21794e-05	58.241
rs2962334	T	G	0.0272	0.0396	0.0059	1.92e-11	5	5.58313e-05	45.0491
rs2984618	T	G	0.4408	0.0165	0.0016	6.19e-25	1	0.000131791	106.348
rs305256	T	C	0.2263	-0.0115	0.0021	4.35e-08	8	3.71669e-05	29.9887
rs3101336	T	C	0.3825	-0.0254	0.0016	9.44e-57	1	0.000312254	252.016
rs312750	A	G	0.4986	0.0097	0.0016	1.34e-09	17	4.55512e-05	36.7539
rs326893	T	C	0.5812	0.0121	0.0017	1.1e-12	4	6.27858e-05	50.6609
rs329651	T	G	0.806	0.016	0.0021	2.56e-14	11	7.19426e-05	58.0499
rs337637	A	G	0.359	-0.0137	0.0017	7.7e-16	4	8.04867e-05	64.9446
rs339991	A	G	0.4201	-0.0125	0.0017	1.94e-13	15	6.70053e-05	54.0657
rs34415	T	C	0.1633	-0.0245	0.0022	8.35e-29	5	0.000153687	124.019
rs34517439	A	C	0.1168	0.0391	0.003	7.91e-39	1	0.000210492	169.868
rs34811474	A	G	0.2224	-0.0293	0.0023	3.58e-37	4	0.000201098	162.285
rs349088	A	C	0.4777	-0.013	0.0017	2.06e-14	11	7.24725e-05	58.4775
rs35408866	A	G	0.1339	0.0159	0.0028	1.36e-08	4	3.99647e-05	32.2462
rs355777	C	G	0.3984	0.0151	0.0017	6.55e-19	3	9.77754e-05	78.8962
rs35867081	A	G	0.4871	0.015	0.0019	2.91e-15	17	7.72427e-05	62.3269
rs35949039	T	G	0.1056	-0.0215	0.0031	4.05e-12	16	5.96133e-05	48.1009
rs3732927	T	C	0.2907	0.0099	0.0017	5.76e-09	3	4.2031e-05	33.9135
rs3764625	T	G	0.3989	0.0096	0.0017	1.63e-08	19	3.95224e-05	31.8893
rs3781566	A	G	0.1866	0.0144	0.0022	5.93e-11	10	5.30973e-05	42.843
rs3796432	T	G	0.3672	-0.0113	0.0018	3.43e-10	4	4.88435e-05	39.4105
rs3806114	A	G	0.6916	-0.012	0.0018	2.62e-11	6	5.5082e-05	44.4444
rs3814883	T	C	0.4795	0.0227	0.0017	1.14e-40	16	0.00022094	178.301
rs3825061	T	C	0.3863	0.014	0.0017	1.79e-16	11	8.405e-05	67.8201
rs3829849	T	C	0.3515	0.0099	0.0017	5.76e-09	9	4.2031e-05	33.9135
rs3888190	A	C	0.3813	0.0284	0.0016	1.72e-70	16	0.00039034	315.063
rs3902951	T	G	0.7691	-0.0134	0.0019	1.76e-12	14	6.16441e-05	49.7396
rs3904162	C	G	0.4496	0.012	0.0019	2.69e-10	20	4.94367e-05	39.8892
rs3914628	T	C	0.8593	0.0165	0.0023	7.29e-13	4	6.37823e-05	51.465
rs3923783	A	C	0.1784	-0.0222	0.0022	6.06e-24	17	0.000126189	101.826
rs39654	A	G	0.4513	-0.0163	0.0017	8.96e-22	3	0.000113931	91.9343
rs4017425	T	C	0.4676	-0.0118	0.0017	3.89e-12	3	5.97112e-05	48.1799
rs406388	C	G	0.8284	-0.0152	0.0025	1.2e-09	22	4.58145e-05	36.9664
rs4097319	T	G	0.5641	0.0107	0.0017	3.09e-10	10	4.9098e-05	39.6159
rs4147399	T	G	0.4649	-0.01	0.0017	4.04e-09	5	4.28844e-05	34.6021
rs4148155	A	G	0.8867	0.0192	0.0026	1.53e-13	4	6.75837e-05	54.5325
rs4151664	T	C	0.0634	0.0207	0.0034	1.14e-09	6	4.59387e-05	37.0666
rs4240673	T	C	0.4545	0.0175	0.0016	7.63e-28	8	0.000148248	119.629
rs4256980	C	G	0.3305	-0.0187	0.0017	3.82e-28	11	0.000149946	121
rs427943	A	C	0.4288	-0.0177	0.0017	2.19e-25	21	0.00013434	108.405
rs4284600	T	C	0.5233	-0.0114	0.0017	2e-11	15	5.57319e-05	44.9689
rs429358	T	C	0.8459	0.0257	0.0026	4.85e-23	19	0.000121083	97.7056
rs4303732	T	C	0.6137	0.0169	0.0017	2.76e-23	2	0.000122472	98.827
rs4307239	A	G	0.5361	-0.0115	0.0017	1.34e-11	7	5.67138e-05	45.7612
rs4390583	A	C	0.5714	-0.01	0.0018	2.77e-08	16	3.8252e-05	30.8642
rs4430672	T	C	0.1958	0.0124	0.0021	3.53e-09	14	4.32117e-05	34.8662
rs4482463	A	C	0.917	-0.031	0.0031	1.52e-23	2	0.000123926	100
rs4506565	A	T	0.6992	0.017	0.0017	1.52e-23	10	0.000123926	100
rs4517716	C	G	0.7924	-0.0117	0.002	4.92e-09	14	4.2414e-05	34.2225
rs4534948	A	G	0.4588	-0.0093	0.0017	4.49e-08	18	3.70909e-05	29.9273
rs4589691	C	G	0.8411	-0.015	0.0023	6.95e-11	2	5.27132e-05	42.5331
rs459552	A	T	0.7747	-0.0133	0.0019	2.56e-12	5	6.07275e-05	49
rs4597930	T	C	0.7136	0.0119	0.0019	3.77e-10	5	4.86162e-05	39.2271
rs4637829	A	G	0.6276	-0.014	0.0017	1.79e-16	8	8.405e-05	67.8201
rs4653017	T	C	0.6679	0.0118	0.0018	5.54e-11	1	5.32613e-05	42.9753
rs4671328	T	G	0.4496	0.0214	0.0017	2.45e-36	2	0.000196363	158.464
rs4711851	T	C	0.4226	-0.0108	0.0018	1.97e-09	6	4.46169e-05	36
rs4721089	T	C	0.783	0.0167	0.0023	3.85e-13	7	6.53378e-05	52.7202
rs4740619	T	C	0.5436	0.0189	0.0016	3.36e-32	9	0.000172912	139.535
rs4757142	A	G	0.6133	0.0153	0.0017	2.26e-19	11	0.000100382	81
rs4776976	T	C	0.2272	-0.0299	0.0019	8.46e-56	15	0.000306844	247.648
rs477805	A	G	0.2041	-0.0134	0.0021	1.76e-10	18	5.04621e-05	40.7166
rs4778879	A	G	0.5743	0.0123	0.0017	4.65e-13	15	6.48784e-05	52.3495
rs4858193	T	C	0.7199	0.0133	0.0019	2.56e-12	3	6.07275e-05	49
rs4864201	T	C	0.3471	0.0137	0.0017	7.7e-16	4	8.04867e-05	64.9446
rs4880341	T	C	0.5725	-0.013	0.0017	2.06e-14	10	7.24725e-05	58.4775
rs4900714	T	G	0.4776	0.015	0.0017	1.11e-18	14	9.64847e-05	77.8547
rs4906263	C	G	0.6562	-0.0176	0.0018	1.4e-22	14	0.00011848	95.6049
rs4916431	A	C	0.6157	-0.0107	0.0019	1.79e-08	3	3.9306e-05	31.7147
rs4981693	A	G	0.7743	0.0202	0.002	5.52e-24	14	0.000126416	102.01
rs4986044	T	C	0.455	-0.0177	0.0016	1.91e-28	17	0.000151655	122.379
rs4988235	A	G	0.7206	0.0124	0.0017	3.01e-13	2	6.59375e-05	53.2042
rs5011579	C	G	0.2828	-0.0135	0.0021	1.29e-10	16	5.1218e-05	41.3265
rs530399	T	G	0.1853	-0.0138	0.0022	3.55e-10	11	4.87649e-05	39.3471
rs543874	A	G	0.7786	-0.0479	0.002	9.24e-127	1	0.000710425	573.602
rs55714539	A	C	0.6597	-0.0176	0.002	1.37e-18	19	9.59709e-05	77.44
rs559231	T	G	0.4083	0.0126	0.0017	1.25e-13	18	6.80816e-05	54.9343
rs55966114	T	C	0.1885	0.0146	0.0024	1.18e-09	12	4.58648e-05	37.0069
rs56211164	A	G	0.2395	-0.0128	0.0022	5.95e-09	7	4.19539e-05	33.8512
rs56356382	T	C	0.8054	0.0217	0.0024	1.54e-19	19	0.000101314	81.7517
rs5750508	T	C	0.3268	-0.0114	0.0018	2.4e-10	22	4.97117e-05	40.1111
rs57989773	T	C	0.7576	-0.0142	0.0023	6.66e-10	6	4.72407e-05	38.1172
rs587271	T	C	0.69	0.012	0.0018	2.62e-11	1	5.5082e-05	44.4444
rs592483	T	C	0.5933	-0.0137	0.0017	7.7e-16	11	8.04867e-05	64.9446
rs6010784	T	C	0.5062	0.0106	0.0016	3.47e-11	20	5.43956e-05	43.8906
rs6059578	C	G	0.6675	0.0104	0.0018	7.57e-09	20	4.13732e-05	33.3827
rs60771966	T	C	0.0991	0.0217	0.0032	1.19e-11	3	5.69916e-05	45.9854
rs615568	T	G	0.52	-0.0101	0.0017	2.83e-09	20	4.37463e-05	35.2976
rs61740466	A	G	0.2346	-0.0142	0.0022	1.09e-10	1	5.16327e-05	41.6612
rs61813324	T	C	0.1312	0.0289	0.0028	5.64e-25	1	0.00013202	106.532
rs61828641	A	G	0.1092	0.0223	0.003	1.06e-13	1	6.84783e-05	55.2544
rs61983990	A	G	0.0802	0.0198	0.0035	1.54e-08	14	3.96637e-05	32.0033
rs6235	C	G	0.7335	-0.0176	0.0019	1.98e-20	5	0.000106338	85.8061
rs6265	T	C	0.1836	-0.0413	0.0021	4.16e-86	11	0.000479147	386.778
rs6443750	T	C	0.1994	-0.0152	0.0021	4.55e-13	3	6.49286e-05	52.39
rs6445258	T	C	0.207	0.0131	0.0023	1.23e-08	3	4.02055e-05	32.4405
rs6451675	C	G	0.3243	-0.014	0.0018	7.38e-15	5	7.49712e-05	60.4938
rs6463489	T	C	0.0959	0.0167	0.0026	1.34e-10	7	5.11305e-05	41.2559
rs6491206	C	G	0.3601	-0.011	0.002	3.8e-08	13	3.74908e-05	30.25
rs6493498	T	C	0.4465	0.0137	0.0016	1.1e-17	15	9.0861e-05	73.3164
rs650198	T	C	0.7294	-0.0137	0.0019	5.57e-13	12	6.4435e-05	51.9917
rs6512302	C	G	0.7391	0.0134	0.002	2.08e-11	20	5.56341e-05	44.89
rs6539064	C	G	0.7468	0.0194	0.0019	1.78e-24	12	0.000129198	104.255
rs6545714	A	G	0.6112	-0.0194	0.0016	7.79e-34	2	0.00018218	147.016
rs6551278	T	C	0.1648	-0.0168	0.0022	2.23e-14	3	7.22699e-05	58.314
rs6554193	T	C	0.4462	0.0154	0.0019	5.26e-16	4	8.14169e-05	65.6953
rs6556301	T	G	0.3707	-0.0113	0.0017	2.99e-11	5	5.47584e-05	44.1834
rs6567160	T	C	0.7518	-0.0552	0.0019	1.43e-185	18	0.00104504	844.055
rs657452	A	G	0.4042	0.0188	0.0016	7.06e-32	1	0.000171087	138.062
rs6656785	A	G	0.6125	-0.0178	0.0016	9.48e-29	1	0.000153373	123.766
rs66595146	A	C	0.6291	0.0135	0.002	1.48e-11	18	5.64675e-05	45.5625
rs6661316	T	C	0.5893	0.012	0.0016	6.38e-14	1	6.97121e-05	56.25
rs6691701	A	G	0.7731	-0.0114	0.002	1.2e-08	1	4.02669e-05	32.49
rs6696828	C	G	0.2976	0.012	0.0018	2.62e-11	1	5.5082e-05	44.4444
rs6707827	A	G	0.3115	-0.0105	0.0019	3.27e-08	2	3.78504e-05	30.5402
rs6710091	C	G	0.6655	0.0103	0.0018	1.05e-08	2	4.05815e-05	32.7438
rs6716898	A	G	0.4873	0.0127	0.0019	2.32e-11	2	5.53722e-05	44.6787
rs6720868	T	C	0.3083	0.0154	0.0018	1.17e-17	2	9.07137e-05	73.1975
rs6739199	T	C	0.2718	0.0161	0.0019	2.38e-17	2	8.8986e-05	71.8033
rs6783054	A	C	0.5028	0.0099	0.0017	5.76e-09	3	4.2031e-05	33.9135
rs6799567	T	G	0.2508	0.0133	0.002	2.93e-11	3	5.48069e-05	44.2225
rs6804842	A	G	0.4301	-0.0141	0.0016	1.22e-18	3	9.62437e-05	77.6602
rs6808814	T	C	0.7335	0.0118	0.0019	5.28e-10	3	4.78026e-05	38.5706
rs6844410	A	T	0.4562	0.0113	0.0019	2.72e-09	4	4.38376e-05	35.3712
rs6864049	A	G	0.489	-0.0121	0.0016	3.95e-14	5	7.08787e-05	57.1914
rs687339	T	C	0.7697	0.0188	0.0019	4.39e-23	3	0.000121331	97.9058
rs6881799	A	T	0.3988	-0.0102	0.0017	1.97e-09	5	4.46169e-05	36
rs6888194	T	C	0.8443	-0.0127	0.0023	3.36e-08	5	3.77878e-05	30.4896
rs6893539	A	C	0.6981	-0.0122	0.0019	1.35e-10	5	5.10983e-05	41.2299
rs6905544	A	G	0.4125	-0.0165	0.0017	2.85e-22	6	0.000116744	94.2042
rs6909685	T	C	0.3295	-0.0149	0.0018	1.25e-16	6	8.49193e-05	68.5216
rs6915002	T	C	0.4113	0.0099	0.0017	5.76e-09	6	4.2031e-05	33.9135
rs6921533	T	C	0.2933	0.0104	0.0018	7.57e-09	6	4.13732e-05	33.3827
rs6922607	A	G	0.808	-0.013	0.0022	3.44e-09	6	4.32751e-05	34.9174
rs6950388	A	G	0.7782	0.0135	0.0022	8.44e-10	7	4.66678e-05	37.655
rs6962185	A	G	0.4593	0.0126	0.0016	3.41e-15	7	7.6857e-05	62.0156
rs6973656	A	G	0.5836	-0.0101	0.0017	2.83e-09	7	4.37463e-05	35.2976
rs698147	A	G	0.447	0.0116	0.0017	8.88e-12	5	5.77044e-05	46.5606
rs7003816	A	G	0.7824	-0.0118	0.002	3.64e-09	8	4.31421e-05	34.81
rs7030297	A	G	0.4885	-0.0102	0.0017	1.97e-09	9	4.46169e-05	36
rs7035619	A	T	0.6798	-0.0162	0.0018	2.26e-19	9	0.000100382	81
rs7070670	T	C	0.3228	-0.0126	0.0021	1.97e-09	10	4.46169e-05	36
rs7084454	A	G	0.3086	0.0198	0.0018	3.82e-28	10	0.000149946	121
rs7088171	T	C	0.1468	0.0151	0.0024	3.14e-10	10	4.90598e-05	39.5851
rs7124681	A	C	0.4162	0.0257	0.0016	4.67e-58	11	0.000319671	258.004
rs7138803	A	G	0.387	0.0297	0.0017	2.4e-68	12	0.000378152	305.221
rs7144011	T	G	0.2334	0.0263	0.002	1.7e-39	14	0.000214276	172.923
rs7161194	A	G	0.3437	0.019	0.0019	1.52e-23	14	0.000123926	100
rs7171864	A	G	0.6935	0.0132	0.0017	8.18e-15	15	7.47194e-05	60.2907
rs7206608	C	G	0.6751	-0.013	0.0018	5.11e-13	16	6.46442e-05	52.1605
rs7207087	C	G	0.684	0.013	0.0018	5.11e-13	17	6.46442e-05	52.1605
rs721183	A	G	0.7898	0.0125	0.002	4.1e-10	8	4.84122e-05	39.0625
rs7222349	A	G	0.356	0.01	0.0018	2.77e-08	17	3.8252e-05	30.8642
rs7232171	T	G	0.589	0.0118	0.0017	3.89e-12	18	5.97112e-05	48.1799
rs7245985	T	G	0.7956	0.0119	0.0021	1.46e-08	19	3.97973e-05	32.1111
rs7258722	A	T	0.4131	-0.02	0.0017	5.93e-32	19	0.000171516	138.408
rs72632780	T	C	0.7253	-0.0171	0.0021	3.86e-16	13	8.21739e-05	66.3061
rs72634826	A	G	0.252	-0.0202	0.0022	4.24e-20	1	0.000104479	84.3058
rs72649373	T	C	0.8619	-0.0167	0.0028	2.46e-09	4	4.40873e-05	35.5727
rs72673947	A	G	0.8902	-0.0223	0.0031	6.31e-13	8	6.41319e-05	51.7471
rs72757415	T	G	0.2123	-0.0159	0.0023	4.74e-12	15	5.92282e-05	47.7902
rs72890841	A	G	0.8068	-0.0132	0.0024	3.8e-08	2	3.74908e-05	30.25
rs7313721	A	C	0.253	0.012	0.002	1.97e-09	12	4.46169e-05	36
rs73213484	A	T	0.8565	0.0208	0.0027	1.32e-14	4	7.35501e-05	59.3471
rs7357754	A	G	0.4985	-0.012	0.0017	1.68e-12	9	6.17524e-05	49.827
rs74887628	A	G	0.0339	0.0305	0.0054	1.62e-08	1	3.95376e-05	31.9016
rs750090	T	C	0.6258	0.0113	0.0018	3.43e-10	4	4.88435e-05	39.4105
rs7519259	A	G	0.5084	0.013	0.0017	2.06e-14	1	7.24725e-05	58.4775
rs7534091	A	G	0.7182	-0.012	0.0018	2.62e-11	1	5.5082e-05	44.4444
rs7561278	T	C	0.7668	0.0169	0.0021	8.44e-16	2	8.02631e-05	64.7642
rs756717	A	G	0.394	-0.0134	0.0017	3.21e-15	16	7.70006e-05	62.1315
rs7568228	C	G	0.5401	-0.0104	0.0017	9.5e-10	2	4.63836e-05	37.4256
rs7583069	A	G	0.5112	0.0124	0.0017	3.01e-13	2	6.59375e-05	53.2042
rs7588437	A	G	0.3664	-0.0165	0.0017	2.85e-22	2	0.000116744	94.2042
rs7596717	A	C	0.6199	-0.0141	0.0017	1.09e-16	2	8.52549e-05	68.7924
rs7599312	A	G	0.2737	-0.0182	0.0018	4.93e-24	2	0.000126695	102.235
rs7616009	A	G	0.1595	-0.0157	0.0024	6.08e-11	3	5.30359e-05	42.7934
rs7631156	A	G	0.3091	0.0215	0.0018	6.94e-33	3	0.000176795	142.67
rs7640424	T	C	0.3106	-0.0135	0.0018	6.38e-14	3	6.97121e-05	56.25
rs765125	T	C	0.5855	-0.0098	0.0017	8.18e-09	12	4.11862e-05	33.2318
rs765875	T	C	0.4689	-0.0132	0.0017	8.18e-15	6	7.47194e-05	60.2907
rs76638898	A	G	0.0234	-0.0376	0.0065	7.27e-09	10	4.14712e-05	33.4618
rs768023	A	G	0.6033	0.0161	0.0016	8.09e-24	6	0.00012548	101.254
rs7685628	A	T	0.4014	0.0101	0.0017	2.83e-09	4	4.37463e-05	35.2976
rs7696649	A	G	0.278	0.0116	0.0019	1.03e-09	4	4.6196e-05	37.2742
rs7715256	T	G	0.5644	-0.0158	0.0016	5.34e-23	5	0.000120847	97.5156
rs77165542	T	C	0.0341	-0.0939	0.0053	3.1e-70	2	0.00038889	313.891
rs7727781	T	C	0.5164	0.0093	0.0017	4.49e-08	5	3.70909e-05	29.9273
rs7734385	A	G	0.4449	-0.0101	0.0016	2.75e-10	5	4.93852e-05	39.8477
rs77543367	T	C	0.1564	0.0151	0.0026	6.33e-09	8	4.18027e-05	33.7293
rs7760482	A	G	0.6159	-0.0102	0.0018	1.46e-08	6	3.97973e-05	32.1111
rs7774	A	C	0.3197	0.0128	0.0021	1.09e-09	17	4.60444e-05	37.1519
rs7802342	T	G	0.7048	-0.0124	0.0019	6.74e-11	7	5.27873e-05	42.5928
rs7819514	A	G	0.3404	-0.0101	0.0018	2.01e-08	8	3.90208e-05	31.4846
rs7826312	T	C	0.4319	-0.0109	0.0016	9.59e-12	8	5.7518e-05	46.4102
rs7842934	T	C	0.9211	-0.0178	0.0031	9.36e-09	8	4.08615e-05	32.9698
rs7871866	C	G	0.1596	0.0179	0.0024	8.76e-14	9	6.89397e-05	55.6267
rs7893571	T	G	0.6736	0.0125	0.0018	3.8e-12	10	5.97675e-05	48.2253
rs7899106	A	G	0.9496	-0.0327	0.0037	9.76e-19	10	9.67979e-05	78.1074
rs79186842	A	G	0.8597	0.0202	0.0028	5.42e-13	20	6.45022e-05	52.0459
rs7944782	T	G	0.5016	-0.0144	0.0017	2.44e-17	11	8.8921e-05	71.7509
rs7975187	A	G	0.7712	-0.0137	0.0021	6.85e-11	12	5.27467e-05	42.5601
rs79780963	T	C	0.0804	0.0244	0.0035	3.14e-12	10	6.02328e-05	48.6008
rs79906980	T	C	0.1555	0.0158	0.0026	1.23e-09	1	4.57682e-05	36.929
rs8001047	A	G	0.4427	-0.0144	0.0017	2.44e-17	13	8.8921e-05	71.7509
rs800537	T	C	0.737	0.0184	0.0019	3.52e-22	8	0.000116223	93.7839
rs8024	A	C	0.32	0.0236	0.0018	2.84e-39	1	0.000213011	171.901
rs8036171	A	C	0.3724	0.0149	0.0017	1.87e-18	15	9.52027e-05	76.8201
rs805412	A	G	0.4337	-0.0098	0.0017	8.18e-09	2	4.11862e-05	33.2318
rs8102111	T	C	0.9199	-0.0192	0.0035	4.12e-08	19	3.72963e-05	30.0931
rs8122855	A	G	0.3377	0.0137	0.0018	2.72e-14	20	7.17928e-05	57.929
rs8126575	T	G	0.8673	0.0152	0.0025	1.2e-09	21	4.58145e-05	36.9664
rs8134638	T	C	0.6273	-0.0133	0.002	2.93e-11	21	5.48069e-05	44.2225
rs8181823	A	C	0.2344	-0.0125	0.002	4.1e-10	13	4.84122e-05	39.0625
rs845084	A	G	0.2666	0.0136	0.0019	8.19e-13	10	6.34978e-05	51.2355
rs852056	T	C	0.2538	0.0123	0.0019	9.56e-11	20	5.19393e-05	41.9086
rs865809	A	G	0.2246	0.0124	0.002	5.65e-10	3	4.76407e-05	38.44
rs879620	T	C	0.5966	0.0226	0.0017	2.5e-40	16	0.000218998	176.734
rs889398	T	C	0.4151	-0.0195	0.0016	3.62e-34	16	0.000184062	148.535
rs9168	A	C	0.2752	-0.0139	0.0019	2.56e-13	13	6.63299e-05	53.5208
rs925018	C	G	0.6665	-0.013	0.0017	2.06e-14	3	7.24725e-05	58.4775
rs9294260	A	G	0.4689	0.014	0.0016	2.13e-18	6	9.48835e-05	76.5625
rs930295	A	C	0.1548	0.0208	0.0023	1.52e-19	2	0.000101354	81.7845
rs9304665	A	T	0.7423	0.023	0.002	1.32e-30	19	0.000163885	132.25
rs9316661	T	C	0.1965	0.014	0.0021	2.62e-11	13	5.5082e-05	44.4444
rs9367369	A	G	0.7103	0.0148	0.0021	1.82e-12	6	6.15565e-05	49.6689
rs9370068	T	C	0.5199	0.013	0.0019	7.8e-12	6	5.8019e-05	46.8144
rs9370410	A	G	0.7293	0.0105	0.0019	3.27e-08	6	3.78504e-05	30.5402
rs9375702	T	C	0.6785	-0.0106	0.0018	3.89e-09	6	4.29797e-05	34.679
rs9378999	T	C	0.3501	-0.0116	0.002	6.63e-09	6	4.16921e-05	33.64
rs942066	A	G	0.373	-0.0202	0.002	5.52e-24	14	0.000126416	102.01
rs943462	A	G	0.2305	-0.0148	0.002	1.36e-13	6	6.78656e-05	54.76
rs9458814	T	C	0.7708	-0.0112	0.002	2.14e-08	6	3.88665e-05	31.36
rs946824	T	C	0.1355	0.0197	0.0025	3.27e-15	1	7.69546e-05	62.0944
rs9478496	T	C	0.8453	-0.0157	0.0023	8.73e-12	6	5.77477e-05	46.5955
rs9522183	T	G	0.5492	-0.0135	0.0019	1.2e-12	13	6.25675e-05	50.4848
rs9527895	T	C	0.819	-0.0158	0.0023	6.44e-12	13	5.84856e-05	47.1909
rs9547202	T	C	0.6299	0.0105	0.0017	6.56e-10	13	4.72798e-05	38.1488
rs9569777	T	G	0.1865	-0.0201	0.0021	1.05e-21	13	0.000113532	91.6122
rs9599161	T	C	0.57	0.0098	0.0016	9.07e-10	13	4.64952e-05	37.5156
rs9615337	C	G	0.575	-0.011	0.002	3.8e-08	22	3.74908e-05	30.25
rs9673839	A	G	0.5128	-0.0121	0.0019	1.91e-10	16	5.02641e-05	40.5568
rs979012	T	C	0.3635	-0.0186	0.0017	7.32e-28	20	0.000148347	119.709
rs9812232	A	G	0.8545	0.0155	0.0024	1.06e-10	3	5.16933e-05	41.7101
rs9816226	A	T	0.1755	-0.0315	0.0021	7.34e-51	3	0.00027879	225
rs9827823	T	C	0.8552	0.0182	0.0023	2.51e-15	3	7.76013e-05	62.6163
rs9845966	T	G	0.4499	0.009	0.0016	1.86e-08	3	3.92142e-05	31.6406
rs9888533	T	C	0.5302	0.0125	0.0019	4.74e-11	13	5.3642e-05	43.2825
rs9926784	T	C	0.8007	0.0237	0.0021	1.54e-29	16	0.000157836	127.367
rs9951619	T	G	0.2239	-0.0152	0.0019	1.24e-15	18	7.93161e-05	64
rs9955276	T	C	0.1448	0.0209	0.0024	3.08e-18	18	9.39821e-05	75.8351
rs9992189	C	G	0.6083	-0.0097	0.0017	1.16e-08	4	4.035e-05	32.5571

## Sheet: Table S2
Table S2. 350 SNPs represented genetically predicted WHR
SNP	effect_allele	other_allele	EAF	Beta	SE	p_value	CHR	r2	F-statistic
rs1011024	A	G	0.8291	0.0153	0.0023	2.89e-11	7	6.34176e-05	44.2514
rs10132280	A	C	0.3106	-0.0116	0.0018	1.16e-10	14	5.14712e-05	41.5309
rs10136270	T	C	0.5657	-0.0101	0.0018	2.01e-08	14	3.90208e-05	31.4846
rs10158345	C	G	0.6993	0.0117	0.0019	7.37e-10	1	4.69959e-05	37.9197
rs10164099	T	C	0.8742	-0.0149	0.0025	2.52e-09	18	5.09074e-05	35.5216
rs1017698	A	G	0.5974	-0.0113	0.0018	3.43e-10	2	4.88435e-05	39.4105
rs10184004	T	C	0.4165	-0.0228	0.0017	5.16e-41	2	0.00022289	179.875
rs10189235	C	G	0.8967	-0.0175	0.0027	9.08e-11	2	5.20645e-05	42.0096
rs1035942	A	G	0.2747	0.0121	0.002	1.45e-09	19	5.24564e-05	36.6025
rs1041448	A	G	0.6436	0.0109	0.0019	9.65e-09	21	4.07891e-05	32.9114
rs10441481	A	G	0.3884	0.0138	0.0018	1.77e-14	8	7.28446e-05	58.7778
rs10475249	C	G	0.5488	0.0134	0.002	2.08e-11	5	5.56341e-05	44.89
rs10490869	A	T	0.7964	-0.0183	0.0022	8.93e-17	3	9.91571e-05	69.1921
rs10499014	C	G	0.7352	0.0138	0.0022	3.55e-10	6	4.87649e-05	39.3471
rs10504490	T	C	0.0768	-0.0177	0.0032	3.18e-08	8	3.7918e-05	30.5947
rs10507524	T	C	0.9047	-0.0171	0.003	1.2e-08	13	4.02669e-05	32.49
rs1056114	A	G	0.5265	-0.0102	0.0018	1.46e-08	13	4.60199e-05	32.1111
rs10745659	C	G	0.5607	-0.0127	0.0018	1.72e-12	12	6.16952e-05	49.7809
rs10761785	T	G	0.5135	-0.0147	0.0017	5.28e-18	10	9.26643e-05	74.7716
rs1078141	T	C	0.3734	0.0116	0.002	6.63e-09	8	4.16921e-05	33.64
rs10795055	A	G	0.3934	0.0106	0.0018	3.89e-09	10	4.96999e-05	34.679
rs10797115	T	C	0.5355	0.0101	0.0018	2.01e-08	9	3.90208e-05	31.4846
rs10817158	A	C	0.3158	0.0138	0.0019	3.78e-13	9	6.5379e-05	52.7535
rs10827252	A	G	0.4934	-0.0113	0.0018	3.43e-10	10	4.88435e-05	39.4105
rs10878946	T	C	0.7309	-0.0111	0.002	2.86e-08	12	4.41445e-05	30.8025
rs10882028	T	C	0.5738	0.0122	0.0017	7.15e-13	10	6.38278e-05	51.5017
rs10887759	A	G	0.1595	0.0161	0.0024	1.97e-11	10	5.57726e-05	45.0017
rs10891290	T	C	0.6409	0.0199	0.0018	2.06e-28	11	0.000151465	122.225
rs10923724	T	C	0.5565	0.024	0.0017	2.96e-45	1	0.000285569	199.308
rs10933311	T	G	0.3032	0.0121	0.0019	1.91e-10	2	5.02641e-05	40.5568
rs10968576	A	G	0.691	-0.0144	0.0018	1.24e-15	9	7.93161e-05	64
rs10991433	T	C	0.8956	-0.0254	0.0028	1.17e-19	9	0.000101982	82.2908
rs11029441	T	C	0.9155	-0.0199	0.0035	1.3e-08	11	4.63298e-05	32.3273
rs11030102	C	G	0.7327	-0.0178	0.0019	7.36e-21	11	0.000108768	87.7673
rs11048456	T	C	0.7646	-0.0266	0.0019	1.56e-44	12	0.000242866	196
rs11062034	T	C	0.3149	-0.0117	0.0019	7.37e-10	12	4.69959e-05	37.9197
rs11084399	T	C	0.441	-0.0113	0.0019	2.72e-09	19	5.06918e-05	35.3712
rs11130362	T	C	0.2652	0.0119	0.002	2.68e-09	3	4.38764e-05	35.4025
rs11133377	A	G	0.7241	0.0143	0.002	8.68e-13	4	6.33578e-05	51.1225
rs11150580	T	C	0.4561	0.0172	0.0018	1.23e-21	16	0.000113156	91.3086
rs11154378	A	T	0.4985	0.0193	0.0018	8.01e-27	6	0.000164743	114.966
rs11162968	T	C	0.6849	-0.0109	0.0019	9.65e-09	1	4.07891e-05	32.9114
rs11176015	T	C	0.293	0.0151	0.002	4.35e-14	12	7.06446e-05	57.0025
rs11214589	A	G	0.4959	-0.0114	0.0018	2.4e-10	11	4.97117e-05	40.1111
rs1124639	T	C	0.4392	-0.0113	0.0017	2.99e-11	2	6.33201e-05	44.1834
rs113212351	T	C	0.6411	0.012	0.0022	4.91e-08	1	3.68737e-05	29.7521
rs113928896	T	C	0.132	-0.0179	0.0029	6.73e-10	4	4.72178e-05	38.0987
rs115111668	T	C	0.0098	0.0596	0.0101	3.61e-09	6	4.31566e-05	34.8217
rs11630842	A	G	0.5096	-0.0111	0.0018	6.97e-10	15	5.44989e-05	38.0278
rs11654395	T	C	0.9185	-0.0181	0.0033	4.14e-08	17	3.72845e-05	30.0836
rs11664106	A	T	0.6304	0.02	0.0021	1.67e-21	18	0.000112406	90.7029
rs11666808	T	C	0.3702	0.0286	0.002	2.19e-46	19	0.000253383	204.49
rs11699316	A	G	0.1425	0.0143	0.0026	3.8e-08	20	4.33528e-05	30.25
rs11705729	A	T	0.6792	-0.0106	0.0019	2.42e-08	3	3.85748e-05	31.1247
rs117108573	T	C	0.0764	0.0273	0.0039	2.56e-12	6	6.07275e-05	49
rs11711934	T	C	0.8236	0.0175	0.0022	1.8e-15	3	7.84174e-05	63.2748
rs11718898	T	C	0.323	0.0137	0.0019	5.57e-13	3	7.45095e-05	51.9917
rs11724804	A	G	0.4436	-0.0165	0.0018	4.88e-20	4	0.000104134	84.0278
rs11747001	A	G	0.7638	0.0154	0.002	1.36e-14	5	7.34794e-05	59.29
rs11752928	C	G	0.4872	-0.0105	0.0019	3.27e-08	6	3.78504e-05	30.5402
rs11792069	A	G	0.8274	0.0136	0.0024	1.46e-08	9	4.60199e-05	32.1111
rs11878146	A	G	0.3414	-0.0167	0.0021	1.83e-15	18	7.83747e-05	63.2404
rs11897119	T	C	0.594	-0.0134	0.0017	3.21e-15	2	7.70006e-05	62.1315
rs1190982	T	C	0.3027	0.0157	0.0019	1.42e-16	14	8.46196e-05	68.2798
rs11992444	T	G	0.5085	0.0185	0.002	2.24e-20	8	0.000122614	85.5625
rs12024554	T	C	0.2346	-0.0149	0.0023	9.28e-11	1	5.20128e-05	41.9679
rs12033257	A	G	0.6299	0.0136	0.0019	8.19e-13	1	6.34978e-05	51.2355
rs12042959	A	G	0.8633	0.0155	0.0025	5.65e-10	1	4.76407e-05	38.44
rs12048743	C	G	0.55	-0.013	0.0018	5.11e-13	1	7.47514e-05	52.1605
rs12069549	T	C	0.1329	-0.0158	0.0025	2.62e-10	1	4.95027e-05	39.9424
rs12186798	A	G	0.8073	-0.0158	0.0022	6.88e-13	5	6.3923e-05	51.5785
rs12287076	C	G	0.625	0.0192	0.002	7.99e-22	11	0.000114211	92.16
rs12430764	A	G	0.5164	0.0107	0.0018	2.77e-09	13	5.0642e-05	35.3364
rs1243188	T	C	0.7061	-0.0148	0.0019	6.73e-15	10	7.51968e-05	60.6759
rs12440605	A	G	0.5243	0.0118	0.0018	5.54e-11	15	5.32613e-05	42.9753
rs12450225	A	G	0.4959	-0.0105	0.0017	6.56e-10	17	4.72798e-05	38.1488
rs1250552	A	G	0.5203	-0.0094	0.0017	3.21e-08	10	4.38176e-05	30.5744
rs12526876	T	G	0.9119	-0.0284	0.0033	7.56e-18	6	9.17878e-05	74.0643
rs12593036	A	G	0.6925	0.013	0.0019	7.8e-12	15	5.8019e-05	46.8144
rs12602912	T	C	0.2105	0.0176	0.0021	5.25e-17	17	8.70492e-05	70.2404
rs12669521	A	G	0.6733	0.0127	0.0021	1.47e-09	7	5.24151e-05	36.5737
rs12777288	T	C	0.7714	-0.0139	0.0021	3.62e-11	10	5.42979e-05	43.8118
rs12828016	T	G	0.391	-0.0114	0.0018	2.4e-10	12	4.97117e-05	40.1111
rs12828318	A	G	0.8263	0.013	0.0023	1.58e-08	12	3.9594e-05	31.9471
rs12899011	T	C	0.1764	-0.0149	0.0023	9.28e-11	15	6.01452e-05	41.9679
rs1294410	T	C	0.3824	-0.0247	0.0017	7.89e-48	6	0.000261576	211.104
rs13079104	A	T	0.3314	0.0106	0.0019	2.42e-08	3	3.85748e-05	31.1247
rs13130484	T	C	0.4294	0.0147	0.0017	5.28e-18	4	9.26643e-05	74.7716
rs13229637	T	C	0.8538	0.0159	0.0025	2.02e-10	7	5.79694e-05	40.4496
rs13256367	A	C	0.6534	0.0141	0.0019	1.16e-13	8	6.82523e-05	55.072
rs1328757	T	C	0.4743	0.0114	0.0018	2.4e-10	20	4.97117e-05	40.1111
rs13316065	T	C	0.3188	0.017	0.0018	3.57e-21	3	0.00011054	89.1975
rs13329447	T	C	0.605	-0.0101	0.0018	2.01e-08	15	4.5122e-05	31.4846
rs1344982	A	C	0.7858	-0.0121	0.0021	8.32e-09	2	4.11462e-05	33.1995
rs1345203	T	C	0.7829	0.0187	0.0024	6.61e-15	2	7.52391e-05	60.7101
rs1350429	A	G	0.5157	-0.0125	0.0018	3.8e-12	12	5.97675e-05	48.2253
rs1356506	T	C	0.6295	0.0133	0.0018	1.48e-13	18	7.8241e-05	54.5957
rs1360485	T	C	0.6791	0.0152	0.0018	3.05e-17	13	8.8373e-05	71.3086
rs1385167	A	G	0.862	-0.0224	0.0024	1.03e-20	2	0.000107955	87.1111
rs1421085	T	C	0.5914	-0.0398	0.0017	3.24e-121	16	0.000678874	548.111
rs142989338	T	C	0.977	-0.0371	0.0068	4.87e-08	5	4.26601e-05	29.7667
rs1431659	A	G	0.2736	0.0143	0.002	8.68e-13	8	6.33578e-05	51.1225
rs143384	A	G	0.5867	0.0155	0.0017	7.68e-20	20	0.000103024	83.1315
rs1441264	A	G	0.5857	0.0111	0.0018	6.97e-10	13	4.71299e-05	38.0278
rs1443512	A	C	0.2216	0.0282	0.002	3.8e-45	12	0.000284856	198.81
rs145952040	T	C	0.9608	-0.033	0.0052	2.21e-10	10	4.99132e-05	40.2737
rs147627829	A	G	0.0418	0.0612	0.0049	8.49e-36	6	0.000193305	155.995
rs147832883	A	G	0.0448	-0.0387	0.0048	7.47e-16	9	8.05602e-05	65.0039
rs1482852	A	G	0.5937	0.0269	0.0017	2.14e-56	3	0.000358724	250.384
rs148589464	T	C	0.0685	0.0213	0.0039	4.72e-08	12	3.69683e-05	29.8284
rs1488541	T	C	0.2769	-0.0128	0.0022	5.95e-09	11	4.19539e-05	33.8512
rs15285	T	C	0.2629	-0.0117	0.0019	7.37e-10	8	4.69959e-05	37.9197
rs1534696	A	C	0.5694	-0.0226	0.0017	2.5e-40	7	0.000253232	176.734
rs1563575	A	G	0.7122	0.0116	0.0019	1.03e-09	2	4.6196e-05	37.2742
rs1569135	A	G	0.5372	0.0215	0.0017	1.16e-36	2	0.000198202	159.948
rs1641154	C	G	0.475	0.0099	0.0018	3.8e-08	2	3.74908e-05	30.25
rs1657930	A	G	0.7926	-0.0134	0.0022	1.12e-09	15	5.31681e-05	37.0992
rs1672928	A	C	0.5398	-0.0104	0.0018	7.57e-09	3	4.13732e-05	33.3827
rs1680490	A	G	0.5945	-0.0118	0.002	3.64e-09	9	4.31421e-05	34.81
rs16853606	A	G	0.8413	-0.0132	0.0023	9.52e-09	3	4.08216e-05	32.9376
rs1718618	A	G	0.0635	-0.024	0.0038	2.69e-10	7	5.71664e-05	39.8892
rs17221259	T	C	0.8068	0.0132	0.0022	1.97e-09	12	4.46169e-05	36
rs17326656	T	G	0.2346	0.0153	0.0021	3.2e-13	2	6.57857e-05	53.0816
rs1757471	T	C	0.5081	0.0128	0.0018	1.15e-12	10	6.26706e-05	50.5679
rs17724992	A	G	0.7209	0.0143	0.0019	5.22e-14	19	8.11783e-05	56.6454
rs17819328	T	G	0.5677	-0.0192	0.0017	1.4e-29	3	0.000158071	127.557
rs1789882	A	G	0.1691	0.016	0.0023	3.49e-12	4	5.99755e-05	48.3932
rs1800437	C	G	0.1876	-0.0209	0.0022	2.1e-21	19	0.000111844	90.25
rs1815892	T	G	0.5812	0.0105	0.0018	5.43e-09	2	4.87666e-05	34.0278
rs1864385	T	C	0.6583	0.0108	0.0019	1.31e-08	8	4.00441e-05	32.3102
rs1891216	T	G	0.6305	-0.0104	0.0018	7.57e-09	1	4.13732e-05	33.3827
rs1969354	T	C	0.2219	-0.0172	0.0022	5.36e-15	12	7.57521e-05	61.124
rs2008514	A	G	0.3838	0.017	0.0017	1.52e-23	16	0.000143301	100
rs2034768	A	G	0.4926	0.0123	0.002	7.75e-10	3	4.68755e-05	37.8225
rs2049760	A	G	0.3725	-0.013	0.002	8.03e-11	3	5.23624e-05	42.25
rs2061708	C	G	0.5884	0.0152	0.002	2.96e-14	1	7.15833e-05	57.76
rs2069443	T	G	0.7423	-0.0119	0.0021	1.46e-08	7	4.60199e-05	32.1111
rs2108524	T	C	0.459	0.0142	0.0018	3.05e-15	19	7.71283e-05	62.2346
rs2112347	T	G	0.63	0.015	0.0017	1.11e-18	5	9.64847e-05	77.8547
rs213020	A	C	0.3057	-0.0123	0.0021	4.71e-09	1	4.25176e-05	34.3061
rs2145270	T	C	0.6162	-0.011	0.0017	9.76e-11	20	6.00028e-05	41.8685
rs2161097	T	C	0.4408	0.0126	0.0018	2.56e-12	5	6.07275e-05	49
rs2161228	T	C	0.102	0.0192	0.0029	3.58e-11	5	5.43249e-05	43.8335
rs2167750	T	C	0.4729	0.0199	0.0018	2.06e-28	4	0.000151465	122.225
rs2176598	T	C	0.2357	0.0128	0.0019	1.62e-11	11	6.50421e-05	45.385
rs2200155	A	G	0.3722	-0.0133	0.0018	1.48e-13	12	6.7662e-05	54.5957
rs220381	A	G	0.6733	-0.0106	0.0019	2.42e-08	16	3.85748e-05	31.1247
rs2235148	T	C	0.3617	0.0119	0.0018	3.81e-11	22	5.41678e-05	43.7068
rs2236519	A	G	0.3693	0.0212	0.0018	5.08e-32	20	0.00019877	138.716
rs2254069	A	G	0.1283	0.0209	0.0027	9.88e-15	10	7.42589e-05	59.9191
rs2294239	A	G	0.5683	0.02	0.0017	5.93e-32	22	0.000171516	138.408
rs2298632	T	C	0.486	-0.0144	0.0017	2.44e-17	1	8.8921e-05	71.7509
rs2306363	T	G	0.2046	-0.014	0.0024	5.43e-09	11	4.87666e-05	34.0278
rs2333496	T	C	0.6859	0.0104	0.0018	7.57e-09	4	4.13732e-05	33.3827
rs2398893	A	G	0.7143	0.0157	0.0019	1.42e-16	9	8.46196e-05	68.2798
rs244722	A	C	0.4969	-0.013	0.002	8.03e-11	5	5.23624e-05	42.25
rs2481665	T	C	0.5821	0.0112	0.0017	4.45e-11	1	6.22044e-05	43.4048
rs2495712	A	G	0.3638	-0.0103	0.0018	1.05e-08	10	4.05815e-05	32.7438
rs2503099	A	G	0.8346	-0.0214	0.0023	1.35e-20	6	0.000107286	86.5709
rs2509963	T	C	0.2608	-0.0143	0.002	8.68e-13	11	6.33578e-05	51.1225
rs2524137	T	C	0.6399	0.0228	0.002	4.18e-30	6	0.000186225	129.96
rs2526886	T	G	0.69	0.0125	0.0021	2.64e-09	14	4.39115e-05	35.4308
rs2605107	A	C	0.7011	0.027	0.0018	7.34e-51	1	0.00027879	225
rs2714341	T	G	0.548	-0.0105	0.0017	6.56e-10	6	4.72798e-05	38.1488
rs2715135	T	G	0.3706	0.0109	0.0018	1.4e-09	7	5.25527e-05	36.6698
rs2727331	T	G	0.323	0.0133	0.0019	2.56e-12	17	6.07275e-05	49
rs2799465	T	C	0.8481	-0.0147	0.0025	4.1e-09	9	4.28501e-05	34.5744
rs2802536	T	C	0.1809	0.0151	0.0023	5.2e-11	1	5.34184e-05	43.1021
rs2808104	T	C	0.2244	-0.0124	0.0021	3.53e-09	10	4.99681e-05	34.8662
rs2815749	A	G	0.1845	-0.0166	0.0021	2.68e-15	1	7.7439e-05	62.4853
rs2823096	A	G	0.8115	0.0128	0.0023	2.62e-08	21	3.83852e-05	30.9716
rs28417075	A	T	0.918	-0.0253	0.0038	2.78e-11	6	5.49371e-05	44.3276
rs28434748	A	G	0.8013	-0.0152	0.0024	2.4e-10	18	5.74844e-05	40.1111
rs28451064	A	G	0.1268	0.0177	0.003	3.64e-09	21	4.31421e-05	34.81
rs28647893	T	C	0.482	-0.0116	0.002	6.63e-09	9	4.16921e-05	33.64
rs2925979	T	C	0.2958	0.0215	0.0018	6.94e-33	16	0.000176795	142.67
rs2981423	T	C	0.9375	0.0194	0.0035	2.98e-08	18	4.4031e-05	30.7233
rs2993481	A	T	0.6678	-0.0145	0.0023	2.89e-10	1	4.92578e-05	39.7448
rs3021428	A	C	0.4567	0.013	0.002	8.03e-11	5	5.23624e-05	42.25
rs3092781	T	C	0.451	-0.0145	0.0017	1.47e-17	20	9.01602e-05	72.7509
rs313743	T	C	0.5543	-0.0128	0.002	1.55e-10	1	5.87009e-05	40.96
rs332105	A	G	0.5544	-0.0139	0.0018	1.14e-14	2	7.39041e-05	59.6327
rs34848977	A	G	0.2952	0.0119	0.0021	1.46e-08	22	3.97973e-05	32.1111
rs35154326	A	G	0.7224	0.0138	0.0022	3.55e-10	16	4.87649e-05	39.3471
rs35587183	T	C	0.2936	0.0144	0.0021	7.03e-12	11	6.73856e-05	47.0204
rs35643724	A	G	0.144	-0.0252	0.0028	2.26e-19	12	0.000100382	81
rs35708461	T	C	0.2153	0.0135	0.0024	1.86e-08	8	3.92142e-05	31.6406
rs3747579	T	C	0.7114	-0.015	0.0018	7.86e-17	16	8.60629e-05	69.4444
rs3750358	T	C	0.344	0.0124	0.0019	6.74e-11	9	6.10407e-05	42.5928
rs3764002	T	C	0.2635	-0.0211	0.002	5.08e-26	12	0.000137931	111.303
rs3769941	A	G	0.7614	0.0113	0.002	1.6e-08	2	3.95636e-05	31.9225
rs377436	A	G	0.2932	-0.0109	0.0019	9.65e-09	6	4.07891e-05	32.9114
rs3786897	A	G	0.5805	-0.0237	0.0017	3.56e-44	19	0.000278476	194.356
rs3789615	T	C	0.4283	-0.0133	0.0017	5.14e-15	1	7.58557e-05	61.2076
rs3813309	A	G	0.2988	0.0136	0.0019	8.19e-13	5	6.34978e-05	51.2355
rs3891424	A	G	0.0527	-0.0278	0.0044	2.65e-10	2	4.94742e-05	39.9194
rs39312	A	C	0.6205	-0.0154	0.0018	1.17e-17	7	0.000104896	73.1975
rs4077074	T	C	0.3061	0.0132	0.002	4.11e-11	17	5.39859e-05	43.56
rs414865	A	T	0.6795	0.0109	0.0019	9.65e-09	4	4.07891e-05	32.9114
rs4243130	T	G	0.8081	-0.0121	0.0021	8.32e-09	16	4.11462e-05	33.1995
rs429358	T	C	0.8459	0.0346	0.0027	1.35e-37	19	0.000235306	164.219
rs4372913	A	G	0.7875	-0.014	0.0022	1.97e-10	2	5.01886e-05	40.4959
rs4382592	T	G	0.3055	0.012	0.0019	2.69e-10	9	4.94367e-05	39.8892
rs4395620	T	C	0.5756	0.0106	0.0018	3.89e-09	5	4.29797e-05	34.679
rs4454042	T	C	0.2734	0.0127	0.002	2.15e-10	5	5.77873e-05	40.3225
rs4471313	T	G	0.7284	0.0266	0.0019	1.56e-44	1	0.000242866	196
rs4586926	A	C	0.6363	0.0106	0.0018	3.89e-09	4	4.29797e-05	34.679
rs459193	A	G	0.2496	0.0239	0.0019	2.76e-36	5	0.000196074	158.23
rs4616635	C	G	0.7282	0.0279	0.0018	3.47e-54	3	0.00034421	240.25
rs4635727	A	G	0.7226	0.0118	0.002	3.64e-09	3	4.31421e-05	34.81
rs4646404	A	G	0.3466	-0.0136	0.0018	4.17e-14	17	7.07486e-05	57.0864
rs4660808	T	C	0.223	0.0145	0.0021	5.03e-12	1	5.90864e-05	47.6757
rs4670454	C	G	0.3427	-0.0107	0.0018	2.77e-09	2	5.0642e-05	35.3364
rs4671193	T	C	0.3562	-0.0191	0.0018	2.65e-26	2	0.000139533	112.596
rs4673616	T	G	0.6367	-0.0121	0.002	1.45e-09	2	4.53635e-05	36.6025
rs468018	T	C	0.6219	-0.0101	0.0018	2.01e-08	5	3.90208e-05	31.4846
rs4714704	A	G	0.2737	-0.0167	0.002	6.83e-17	6	9.99171e-05	69.7225
rs4718966	T	C	0.4119	0.0102	0.0018	1.46e-08	7	3.97973e-05	32.1111
rs4738141	A	G	0.7436	-0.02	0.0019	6.53e-26	8	0.000137312	110.803
rs4773395	A	G	0.4577	0.0106	0.0018	3.89e-09	13	4.29797e-05	34.679
rs4779526	A	T	0.7568	0.0132	0.0021	3.26e-10	15	5.66233e-05	39.5102
rs4851283	C	G	0.3074	0.0164	0.0021	5.74e-15	2	7.55844e-05	60.9887
rs4868256	T	C	0.5008	0.0108	0.0019	1.31e-08	5	4.00441e-05	32.3102
rs4894803	A	G	0.6004	0.0149	0.0018	1.25e-16	3	8.49193e-05	68.5216
rs4902632	A	T	0.1778	0.0155	0.0024	1.06e-10	14	5.97758e-05	41.7101
rs4929923	T	C	0.3404	-0.0151	0.0017	6.55e-19	11	9.77754e-05	78.8962
rs525731	A	G	0.5886	0.0129	0.0018	7.68e-13	3	6.36535e-05	51.3611
rs543874	A	G	0.7802	-0.0203	0.0021	4.18e-22	1	0.000115803	93.4444
rs55677077	T	C	0.4532	-0.0102	0.0018	1.46e-08	12	4.60199e-05	32.1111
rs55747707	A	G	0.1765	-0.0154	0.0023	2.15e-11	7	5.55619e-05	44.8318
rs55920843	T	G	0.9886	0.0623	0.0092	1.27e-11	2	5.68318e-05	45.8565
rs562052	T	C	0.3231	0.0127	0.0019	2.32e-11	11	5.53722e-05	44.6787
rs56271783	C	G	0.0439	0.0441	0.0048	4.02e-20	11	0.000120963	84.4102
rs567007	A	G	0.7977	-0.0171	0.0024	1.04e-12	11	6.29156e-05	50.7656
rs575662827	T	C	0.9017	-0.0293	0.0036	3.99e-16	6	8.20938e-05	66.2415
rs587271	T	C	0.6904	0.0106	0.0019	2.42e-08	1	3.85748e-05	31.1247
rs6021889	A	G	0.7102	0.0203	0.0019	1.21e-26	20	0.000163578	114.152
rs605066	T	C	0.5834	-0.0192	0.0018	1.46e-26	6	0.000140998	113.778
rs60570301	A	G	0.1175	-0.0174	0.0031	1.99e-08	19	3.90458e-05	31.5047
rs6130360	A	G	0.8485	0.0151	0.0025	1.54e-09	20	4.52137e-05	36.4816
rs61876729	A	G	0.9091	0.0214	0.0034	3.09e-10	11	5.67747e-05	39.6159
rs61986154	A	G	0.2323	0.0136	0.0023	3.36e-09	14	4.3333e-05	34.9641
rs62063286	T	C	0.781	0.0242	0.0024	6.55e-24	17	0.000126	101.674
rs62206548	T	G	0.1732	-0.0171	0.0026	4.8e-11	20	5.3609e-05	43.2559
rs62424543	A	G	0.9296	-0.0215	0.0038	1.53e-08	6	4.58775e-05	32.0118
rs62506196	A	C	0.8376	-0.0159	0.0027	3.89e-09	8	4.29797e-05	34.679
rs6433219	A	G	0.2662	0.0136	0.002	1.05e-11	2	5.73071e-05	46.24
rs6448429	T	C	0.1682	0.0236	0.0026	1.12e-19	4	0.000102105	82.3905
rs647248	A	G	0.5405	0.0105	0.0018	5.43e-09	11	4.87666e-05	34.0278
rs6474945	T	G	0.4535	-0.0101	0.0017	2.83e-09	9	4.37463e-05	35.2976
rs6533226	C	G	0.8501	-0.0165	0.0027	9.89e-10	4	4.62846e-05	37.3457
rs6545714	A	G	0.6107	-0.0139	0.0017	2.92e-16	2	8.28536e-05	66.8547
rs6567160	T	C	0.7532	-0.0263	0.002	1.7e-39	18	0.000247773	172.923
rs6590683	T	C	0.4791	0.0113	0.0018	3.43e-10	11	4.88435e-05	39.4105
rs6688233	T	C	0.2394	0.0186	0.0021	8.21e-19	1	9.72212e-05	78.449
rs668871	T	C	0.469	-0.0134	0.002	2.08e-11	6	5.56341e-05	44.89
rs6699397	A	G	0.6236	-0.0118	0.0017	3.89e-12	1	6.90472e-05	48.1799
rs67184556	T	C	0.3218	-0.0117	0.0021	2.53e-08	11	3.84709e-05	31.0408
rs6743060	A	C	0.8423	0.0266	0.0022	1.18e-33	2	0.000181157	146.19
rs6749646	A	T	0.7801	-0.021	0.0022	1.36e-21	2	0.000112917	91.1157
rs6785245	T	C	0.6072	-0.0112	0.0018	4.9e-10	3	5.54852e-05	38.716
rs6792344	C	G	0.7838	0.0267	0.0021	4.93e-37	3	0.000200315	161.653
rs6794936	A	T	0.4779	-0.0099	0.0017	5.76e-09	3	4.2031e-05	33.9135
rs6844659	A	T	0.3727	0.0165	0.002	1.58e-16	4	8.43504e-05	68.0625
rs6844902	A	G	0.1402	0.0157	0.0028	2.06e-08	4	4.50582e-05	31.4401
rs6861681	A	G	0.2918	0.018	0.0018	1.52e-23	5	0.000123926	100
rs6870983	T	C	0.2089	-0.0155	0.002	9.19e-15	5	7.44367e-05	60.0625
rs6898870	A	G	0.2612	-0.0156	0.002	6.19e-15	5	7.54002e-05	60.84
rs6932767	T	G	0.7926	0.0155	0.0022	1.85e-12	6	7.11373e-05	49.6384
rs693301	T	C	0.4409	0.0105	0.0018	5.43e-09	18	4.21727e-05	34.0278
rs6942652	C	G	0.4294	-0.0126	0.0018	2.56e-12	7	6.07275e-05	49
rs6948885	T	C	0.3429	0.0151	0.0018	4.91e-17	7	8.72141e-05	70.3735
rs698270	A	G	0.2293	-0.0144	0.0021	7.03e-12	3	6.73856e-05	47.0204
rs7070670	T	C	0.3228	-0.0132	0.0021	3.26e-10	10	4.8967e-05	39.5102
rs7081686	T	C	0.7646	-0.0128	0.0021	1.09e-09	10	4.60444e-05	37.1519
rs7101	T	C	0.7533	-0.0111	0.002	2.86e-08	14	3.81755e-05	30.8025
rs7111072	T	C	0.5009	-0.0116	0.002	6.63e-09	11	4.82109e-05	33.64
rs711869	A	G	0.5566	-0.0171	0.0018	2.1e-21	2	0.000111844	90.25
rs71385734	T	G	0.8266	0.0192	0.0026	1.53e-13	16	6.75837e-05	54.5325
rs7143963	T	C	0.1689	0.0136	0.0022	6.34e-10	14	4.73617e-05	38.2149
rs7144011	T	G	0.2329	0.0166	0.002	1.04e-16	14	9.87242e-05	68.89
rs7206608	C	G	0.6754	-0.0127	0.0019	2.32e-11	16	5.53722e-05	44.6787
rs720688	T	C	0.6215	-0.0113	0.002	1.6e-08	3	3.95636e-05	31.9225
rs7213608	T	C	0.6826	-0.0171	0.0019	2.26e-19	17	0.000100382	81
rs7217226	T	G	0.6555	-0.0137	0.0018	2.72e-14	17	8.30176e-05	57.929
rs7222766	A	G	0.4655	0.0093	0.0017	4.49e-08	17	3.70909e-05	29.9273
rs7250389	T	G	0.3073	0.013	0.0019	7.8e-12	19	5.8019e-05	46.8144
rs72959041	A	G	0.0409	0.126	0.0044	2.37e-180	6	0.00101534	820.041
rs730180	A	G	0.7911	0.0125	0.002	4.1e-10	15	5.59817e-05	39.0625
rs7301953	A	G	0.3198	-0.0263	0.0019	1.42e-43	12	0.00023742	191.604
rs7311622	T	C	0.4526	-0.0119	0.0018	3.81e-11	12	5.41678e-05	43.7068
rs734597	A	G	0.1489	0.0203	0.0022	2.78e-20	6	0.000105516	85.1426
rs7350438	T	C	0.3764	-0.0111	0.0018	6.97e-10	10	5.44989e-05	38.0278
rs7395513	A	G	0.4389	-0.0173	0.002	5.15e-18	11	9.27273e-05	74.8225
rs7453812	T	G	0.0481	-0.0237	0.004	3.12e-09	6	4.35085e-05	35.1056
rs74628422	A	G	0.204	0.0141	0.0024	4.23e-09	12	4.27773e-05	34.5156
rs747249	A	G	0.3588	0.0111	0.0019	5.15e-09	11	4.89134e-05	34.1302
rs7492628	C	G	0.6801	-0.0125	0.0019	4.74e-11	14	5.3642e-05	43.2825
rs7531656	A	G	0.3296	0.0163	0.0018	1.36e-19	1	0.000101625	82.0031
rs753804	C	G	0.1748	0.0172	0.0023	7.53e-14	9	6.93086e-05	55.9244
rs7561798	A	G	0.5295	-0.0097	0.0017	1.16e-08	2	4.6659e-05	32.5571
rs7599312	A	G	0.2732	-0.0114	0.0019	1.97e-09	2	4.46169e-05	36
rs76189032	T	C	0.0769	0.0285	0.0037	1.33e-14	17	7.35309e-05	59.3316
rs7629375	A	C	0.3755	-0.0121	0.0017	1.1e-12	3	6.27858e-05	50.6609
rs7647305	T	C	0.2099	-0.0142	0.0021	1.36e-11	3	6.55269e-05	45.7234
rs77165542	T	C	0.0341	-0.0419	0.0055	2.57e-14	2	7.19262e-05	58.0367
rs7744833	A	G	0.6823	0.0125	0.0019	4.74e-11	6	5.3642e-05	43.2825
rs7754297	A	G	0.2335	0.0136	0.0023	3.36e-09	6	4.3333e-05	34.9641
rs7793649	A	G	0.6537	-0.0111	0.0019	5.15e-09	7	4.89134e-05	34.1302
rs7798002	T	G	0.1968	0.026	0.0021	3.31e-35	7	0.000189951	153.288
rs780159	A	G	0.4292	-0.0133	0.0017	5.14e-15	10	7.58557e-05	61.2076
rs7861458	A	C	0.7689	0.0128	0.0023	2.62e-08	9	3.83852e-05	30.9716
rs789351	T	C	0.4202	0.0123	0.0017	4.65e-13	4	7.50222e-05	52.3495
rs7898903	T	C	0.1321	-0.0148	0.0027	4.22e-08	10	3.72388e-05	30.0466
rs7919055	T	C	0.9577	-0.0282	0.0045	3.69e-10	10	4.86707e-05	39.2711
rs7942037	C	G	0.3556	-0.0124	0.002	5.65e-10	11	4.76407e-05	38.44
rs797486	A	C	0.8938	0.0316	0.0026	5.47e-34	13	0.000211663	147.716
rs7982447	T	C	0.8015	-0.0128	0.0022	5.95e-09	13	4.19539e-05	33.8512
rs8030605	A	G	0.1356	0.0178	0.0025	1.08e-12	15	6.28273e-05	50.6944
rs8042007	A	G	0.7783	0.0166	0.002	1.04e-16	15	8.53758e-05	68.89
rs8054299	C	G	0.6861	0.0107	0.0019	1.79e-08	16	4.54518e-05	31.7147
rs805770	T	C	0.3985	0.0178	0.0018	4.65e-23	20	0.000121188	97.7901
rs8070737	T	G	0.1682	0.016	0.0023	3.49e-12	17	5.99755e-05	48.3932
rs8071778	C	G	0.1539	-0.016	0.0025	1.55e-10	17	5.07638e-05	40.96
rs809955	A	G	0.3669	-0.0155	0.002	9.19e-15	4	8.60748e-05	60.0625
rs8141715	T	G	0.7545	-0.0136	0.002	1.05e-11	22	5.73071e-05	46.24
rs852446	T	C	0.6373	-0.0116	0.002	6.63e-09	7	4.16921e-05	33.64
rs860262	A	C	0.4903	-0.0118	0.002	3.64e-09	7	4.31421e-05	34.81
rs863750	T	C	0.5836	0.0259	0.0017	2.06e-52	12	0.000332558	232.114
rs876383	A	G	0.4508	-0.0132	0.0018	2.24e-13	15	6.66484e-05	53.7778
rs881301	T	C	0.5842	-0.0134	0.0018	9.74e-14	8	6.86832e-05	55.4198
rs889398	T	C	0.4146	-0.0171	0.0017	8.4e-24	16	0.000125388	101.18
rs901630	T	C	0.411	-0.0119	0.0017	2.56e-12	6	7.02224e-05	49
rs905938	T	C	0.7235	0.0126	0.0019	3.32e-11	1	5.45037e-05	43.9778
rs924814	A	G	0.3676	0.0114	0.0017	2e-11	3	5.57319e-05	44.9689
rs9400239	T	C	0.3064	-0.0134	0.0018	9.74e-14	6	6.86832e-05	55.4198
rs9425291	A	G	0.451	0.0219	0.0017	5.66e-38	1	0.000237792	165.955
rs9515201	A	C	0.3068	-0.0121	0.0018	1.79e-11	13	5.60038e-05	45.1883
rs9556979	T	G	0.6854	-0.0113	0.0019	2.72e-09	13	4.38376e-05	35.3712
rs958379	A	G	0.2706	0.0125	0.002	4.1e-10	4	4.84122e-05	39.0625
rs9601389	T	C	0.8101	0.0139	0.0025	2.7e-08	13	4.43037e-05	30.9136
rs9644033	A	T	0.7545	0.0188	0.0021	3.48e-19	8	9.9323e-05	80.1451
rs9695235	T	C	0.1782	0.013	0.0023	1.58e-08	9	3.9594e-05	31.9471
rs9897538	A	C	0.4851	0.0161	0.0018	3.74e-19	17	9.9147e-05	80.0031
rs991015	A	G	0.5871	0.0132	0.0018	2.24e-13	21	7.7069e-05	53.7778
rs9951872	A	G	0.1597	0.0206	0.0024	9.22e-18	18	9.13036e-05	73.6736
rs9969455	A	G	0.6155	0.0111	0.0018	6.97e-10	8	4.71299e-05	38.0278
rs998584	A	C	0.4799	0.0351	0.0017	1.04e-94	6	0.000528084	426.301
rs998732	A	G	0.8343	0.0165	0.0023	7.29e-13	19	7.37548e-05	51.465
rs998749	A	G	0.5016	0.013	0.0017	2.06e-14	3	7.24725e-05	58.4775

## Sheet: Table S3
Table S3: MR analysis results of obesity on circulating levels of nutrients.
Causal effects estimated using four two-sample MR methods (IVW, MR-Egger, weighted median and weighted mode ). P value < 0.05 was regarded as nominally significant. P value < 1.67× 10-3 after Bonferroni correction was considered significant.
Exposure	Outcome	IVs N	IVW				MR-Egger				Weighted Median				Weighted Mode				MR-PRESSO
			Estimate (β)	95% lower CI	95% upper CI	P value	Estimate (β)	95% lower CI	95% upper CI	P value	Estimate (β)	95% lower CI	95% upper CI	P value	Estimate (β)	95% lower CI	95% upper CI	P value	Estimate (β)	95% lower CI	95% upper CI	P value
BMI	Copper	387	0.241583	0.043871	0.439295	0.0166244	-0.132378	-0.671497	0.406741	0.630599	0.085458	-0.207983	0.378899	0.568132	-0.390185	-1.22451	0.444136	0.359909	0.231899	0.0490568	0.41474	0.0132838
WHR	Copper	240	-0.0344514	-0.286094	0.217191	0.788441	0.574957	-0.246699	1.39661	0.171506	0.129969	-0.262554	0.522492	0.516351	0.274323	-0.527684	1.07633	0.503244	-0.00889326	-0.249939	0.232152	0.942407
BMI	Zinc	361	0.17626	-0.017965	0.370485	0.0752876	-0.449146	-1.00538	0.107087	0.11438	0.118387	-0.204129	0.440903	0.471855	0.113705	-0.601227	0.828637	0.755431	0.150554	-0.00675189	0.307861	0.0613629
WHR	Zinc	227	0.119137	-0.128567	0.366841	0.345839	0.76402	-0.0924127	1.62045	0.08174	0.246394	-0.127911	0.620699	0.196978	0.302609	-0.537683	1.1429	0.481013	0.142802	-0.0645693	0.350173	0.178314
BMI	Selenium	360	0.0572035	-0.15648	0.270887	0.599794	-0.366602	-0.945507	0.212303	0.215342	0.134974	-0.204339	0.474288	0.43559	0.0688428	-0.596815	0.7345	0.839481	0.0380547	-0.144661	0.220771	0.683326
WHR	Selenium	240	0.0606323	-0.21987	0.341135	0.67181	0.661012	-0.253243	1.57527	0.157764	0.230228	-0.175248	0.635704	0.265759	0.628573	-0.286893	1.54404	0.179653	0.0403496	-0.0387356	0.119435	0.763543
BMI	Calcium	486	-0.0261021	-0.0607979	0.00859366	0.140338	0.0318628	-0.070335	0.134061	0.541433	-0.0100051	-0.0646629	0.0446527	0.719761	-0.016413	-0.146761	0.113935	0.805171	-0.0270168	-0.0573522	0.00331854	0.0815047
WHR	Calcium	307	-0.0507674	-0.0930011	-0.00853376	0.018471	0.0562976	-0.0571597	0.169755	0.331546	-0.0295661	-0.097985	0.0388528	0.397005	0.0226892	-0.107417	0.152795	0.732733	-0.0528023	-0.0895824	-0.0160223	0.00520639
BMI	Magnesium	478	-0.0675099	-0.102361	-0.0326584	0.000146659	0.0671038	-0.0359642	0.170172	0.202548	-0.0465881	-0.0997841	0.00660792	0.0860647	0.0848465	-0.0861077	0.255801	0.331161	-0.0695756	-0.101227	-0.0379243	1.99044e-05
WHR	Magnesium	306	-0.0663443	-0.108358	-0.0243306	0.00186774	0.083939	-0.0303615	0.19824	0.151075	-0.00523611	-0.0730048	0.0625325	0.87963	0.00155461	-0.11451	0.117619	0.979073	-0.0634059	-0.100707	-0.0261044	0.000970635
BMI	Potassium	480	-0.033396	-0.0682201	0.00142815	0.0601599	0.0557057	-0.046627	0.158038	0.286536	-0.00904286	-0.0639366	0.0458509	0.746787	0.0828928	-0.0727554	0.238541	0.297092	-0.0363014	-0.067279	-0.00532375	0.0220495
WHR	Potassium	308	-0.046646	-0.089158	-0.00413391	0.0315084	0.064072	-0.0514461	0.17959	0.277843	-0.0109738	-0.0802672	0.0583196	0.756257	-0.0203666	-0.132235	0.0915022	0.721462	-0.0435813	-0.0817224	-0.00544028	0.0258188
BMI	Folate	498	-0.0695278	-0.103353	-0.0357024	5.60731e-05	0.00387346	-0.0889906	0.0967375	0.934875	-0.0311133	-0.0848442	0.0226175	0.256394	0.0261144	-0.0889696	0.141198	0.65669	-0.0710668	-0.101053	-0.0410806	4.33391e-06
WHR	Folate	313	-0.0704157	-0.112311	-0.0285207	0.000986661	0.0201994	-0.0926044	-0.0926044	0.133003	-0.0596736	-0.127948	0.00860087	0.0866961	-0.0522783	-0.179063	0.0745063	0.4196	-0.0681948	-0.103093	-0.0332963	0.000154356
BMI	Vitamin A	495	-0.105044	-0.139785	-0.070303	3.09785e-09	-0.123075	-0.218886	-0.0272632	0.0121276	-0.102479	-0.155967	-0.0489921	0.000173147	-0.0353224	-0.166211	0.095566	0.597086	-0.107756	-0.136201	-0.0793117	4.84357e-13
WHR	Vitamin A	321	-0.0495381	-0.0924941	-0.00658207	0.023801	0.139111	0.0190143	0.259208	0.0238551	-0.0295236	-0.0948787	0.0358314	0.375933	0.0865982	-0.0723842	0.245581	0.286498	-0.0472242	-0.085247	-0.00920136	0.0154549
BMI	Vitamin C	497	-0.0476111	-0.0820109	-0.0132112	0.006673	-0.00140179	-0.0986837	0.0958801	0.97748	-0.0106773	-0.0617631	0.0404084	0.682058	0.0507886	-0.0813761	0.182953	0.451691	-0.0478908	-0.0788665	-0.0169152	0.00256769
WHR	Vitamin C	320	-0.079275	-0.121585	-0.0369651	0.000240281	-0.0192364	-0.134594	0.0961214	0.744005	-0.0733197	-0.144098	-0.00254147	0.0423181	-0.157386	-0.302147	-0.0126238	0.0338601	-0.0767255	-0.114172	-0.0392788	7.35551e-05
BMI	Vitamin E	491	-0.0995396	-0.134217	-0.0648621	1.84366e-08	0.038075	-0.0637177	0.139868	0.463832	-0.0756613	-0.128332	-0.022991	0.00486927	-0.024582	-0.146376	0.0972121	0.692578	-0.100753	-0.131005	-0.0705009	1.64259e-10
WHR	Vitamin E	301	-0.0567418	-0.100409	-0.0130748	0.0108695	0.0663028	-0.054677	0.187283	0.283611	-0.033081	-0.0991855	0.0330235	0.326666	0.0515555	-0.087377	0.190488	0.467595	-0.0558006	-0.0922792	-0.019322	0.00293874
BMI	Vitamin B6	490	0.038827	0.00465931	0.0729947	0.0259288	0.112482	0.0188068	0.206158	0.0189933	0.0590548	0.00595919	0.11215	0.0292589	0.09917	-0.0231399	0.22148	0.112665	0.0347557	0.00413726	0.0653741	0.0265374
WHR	Vitamin B6	316	0.0119384	-0.0298943	0.0537711	0.575922	0.057437	-0.0561067	0.170981	0.322214	0.0157449	-0.0525641	0.0840539	0.651434	-0.0560894	-0.192674	0.0804952	0.421492	0.0124789	-0.0233906	0.0483483	0.495806
BMI	Vitamin B12	502	-0.00879293	-0.042444	0.0248582	0.608552	-0.0186228	-0.111061	0.0738156	0.693111	-0.0172843	-0.0689153	0.0343466	0.511732	-0.0286713	-0.149285	0.0919426	0.641479	-0.0119064	-0.0408918	0.0170791	0.421129
WHR	Vitamin B12	312	-0.00647409	-0.0486212	0.035673	0.763361	0.0153707	-0.0984232	0.129165	0.79138	0.0221725	-0.0468343	0.0911793	0.528849	0.0288253	-0.0964395	0.15409	0.652286	-0.00887574	-0.0463713	0.0286198	0.642994
BMI	Albumin	476	-0.146575	-0.172898	-0.120252	9.88501e-28	-0.117212	-0.189739	-0.0446856	0.0016362	-0.133194	-0.174417	-0.091972	2.40437e-10	-0.103794	-0.210329	0.00274065	0.0567897	-0.148477	-0.172411	-0.124542	6.98911e-30
WHR	Albumin	276	-0.0751656	-0.110892	-0.0394394	3.7281e-05	-0.0120459	-0.125665	0.101573	0.83554	-0.0672858	-0.123136	-0.011436	0.0182093	-0.0581724	-0.190421	0.0740762	0.389357	-0.0777139	-0.11093	-0.0444982	6.79922e-06

## Sheet: Table S4
Table S4: Pleiotropy assessment for the results of obesity on circulating levels of nutrients。
Note: The statistical tests were two-sided. P value < 0.05 was considered nominal significance.
Exposure	Outcome	MR-PRESSO global test		MR-Egger intercept		Cochrane’s Q test
		Observed RSS	P value	Effect size	P value	Q’ test	P value
BMI	Copper	478.48	0.221	0.0063772	0.144819	413.58	0.16
WHR	Copper	283.94	0.241	-0.00996501	0.128178	248.58	0.322
BMI	Zinc	322.53	1	0.0104476	0.0192237	285.82	0.998
WHR	Zinc	199.9	0.995	-0.0103758	0.12454	239.12	0.486
BMI	Selenium	350.41	0.993	0.00726858	0.123495	292.73	0.996
WHR	Selenium	288.38	0.21	-0.00982435	0.177631	264.13	0.126
BMI	Calcium	383.64	1	-0.000963295	0.237836	378.09	0.999
WHR	Calcium	241.49	1	-0.00187813	0.0471761	236.9	0.998
BMI	Magnesium	407.41	0.997	-0.00224148	0.00676465	400.43	0.995
WHR	Magnesium	252.39	0.995	-0.00263835	0.00593253	247.68	0.992
BMI	Potassium	394.45	1	-0.00149725	0.0701651	385.76	0.999
WHR	Potassium	259.59	0.989	-0.00193022	0.044219	253.16	0.989
BMI	Folate	406.92	1	-0.00126299	0.096845	397.98	0.999
WHR	Folate	225.75	1	-0.00160052	0.090933	221.45	0.999
BMI	Vitamin A	344.02	1	0.000309977	0.692432	331.84	1
WHR	Vitamin A	263.18	1	-0.00327026	0.00108787	254.96	0.996
BMI	Vitamin C	419.1	1	-0.000787238	0.320071	408.48	0.998
WHR	Vitamin C	261.87	0.995	-0.00104875	0.273687	254.97	0.997
BMI	Vitamin E	386.77	1	-0.00231655	0.0050231	377.75	0.999
WHR	Vitamin E	218.88	1	-0.00213727	0.0333642	213.87	0.999
BMI	Vitamin B6	409.43	0.999	-0.00126743	0.0985394	397.84	0.999
WHR	Vitamin B6	242.8	0.999	-0.000799864	0.398849	235.08	0.999
BMI	Vitamin B12	386.96	1	0.000170178	0.82302	378.85	0.999
WHR	Vitamin B12	258.07	0.993	-0.000387686	0.685708	252.16	0.993
BMI	Albumin	409.48	0.995	-0.000506368	0.394873	395.15	0.996
WHR	Albumin	251.84	0.931	-0.00103604	0.252368	239.72	0.938

## Sheet: Table S5
Table S5: Statistical power calculations for the results of obesity on circulating levels of nutrients.
Exposure	Outcome	Instrumental variable	Sample size	R2 of exposure by genetic variants	Causal effect (β according to IVW)	Significance level	Power
BMI	Copper	387	2603	0.0336187	0.241583	0.05	0.624
BMI	Zinc	361	2603	0.0313601	0.17626	0.05	0.352
BMI	Selenium	360	2603	0.0312732	0.0572035	0.05	0.074
BMI	Calcium	486	64979	0.0422188	-0.0261021	0.05	0.274
BMI	Magnesium	478	64979	0.0415239	-0.0675099	0.05	0.944
BMI	Potassium	480	64979	0.0416976	-0.033396	0.05	0.407
BMI	Folate	498	64979	0.0432613	-0.0695278	0.05	0.955
BMI	Vitamin A	495	64979	0.0430007	-0.105044	0.05	1
BMI	Vitamin C	497	64979	0.0431744	-0.0476111	0.05	0.718
BMI	Vitamin E	491	64979	0.0426532	-0.0995396	0.05	1
BMI	Vitamin B6	490	64979	0.0425663	0.038827	0.05	0.54
BMI	Vitamin B12	502	64979	0.0436087	-0.00879293	0.05	0.07
BMI	Albumin	476	115060	0.0413501	-0.146575	0.05	1
WHR	Copper	240	2603	0.0201984	-0.0344514	0.05	0.043
WHR	Zinc	227	2603	0.0191043	0.119137	0.05	0.131
WHR	Selenium	240	2603	0.0201984	0.0606323	0.05	0.064
WHR	Calcium	307	64979	0.0258371	-0.0507674	0.05	0.554
WHR	Magnesium	306	64979	0.025753	-0.0663443	0.05	0.774
WHR	Potassium	308	64979	0.0259213	-0.046646	0.05	0.489
WHR	Folate	313	64979	0.0263421	-0.0704157	0.05	0.82
WHR	Vitamin A	321	64979	0.0270154	-0.0495381	0.05	0.553
WHR	Vitamin C	320	64979	0.0269312	-0.079275	0.05	0.911
WHR	Vitamin E	301	64979	0.0253322	-0.0567418	0.05	0.632
WHR	Vitamin B6	316	64979	0.0265946	0.0119384	0.05	0.073
WHR	Vitamin B12	312	64979	0.0262579	-0.00647409	0.05	0.043
WHR	Albumin	276	115060	0.0232282	-0.0751656	0.05	0.971
